# Supplementary material for: Poly[[{μ4-1,2-bis­[(3-cyano­benzyl­idene)hydrazono]-1,2-diphenyl­ethane}bis­(trifluoro­methane­sulfonato)disilver(I)] benzene solvate]
Source: Acta Crystallogr Sect E Struct Rep Online. 2008 May 7;64(Pt 6):m785. doi: 10.1107/S1600536808012853 (PMC2961533; doi:10.1107/S1600536808012853)
Supplement: Supplementary file 1 [file e-64-0m785-sup1.cif]

##############################################################################
###                                                                        ###
###        Electronic paper (Acta Crystallographica Section E)             ###
###                                                                        ###
##############################################################################
#                                                                            #
# This CIF contains the data in a paper accepted for publication in Acta     #
# Crystallographica Section E. It conforms to the requirements of Notes      #
# for Authors for Section E, and has been peer reviewed under the auspices   #
# of the IUCr Commission on Journals.                                        #
#                                                                            #
# Full details of the Crystallographic Information File format               #
# are given in the paper "The Crystallographic Information File (CIF):       #
# a New Standard Archive File for Crystallography" by S. R. Hall, F. H.      #
# Allen and I. D. Brown [Acta Cryst. (1991), A47, 655-685].                  #
#                                                                            #
# The current version of the core CIF dictionary is obtainable from          #
# ftp://ftp.iucr.org/pub/cif_core.dic. The current version number is 2.4.    #
#                                                                            #
# Software is freely available for graphical display of the structure(s) in  #
# this CIF.  For information consult the CIF home page http://www.iucr.org/  #
# cif/home.html                                                              #
#                                                                            #
# This file may be used for bona fide research purposes within the           #
# scientific community so long as proper attribution is given to the journal # 
# article from which it was obtained.                                        #
#                                                                            #
##############################################################################
                                             
data_I
_audit_creation_method     SHELXL-97
_chemical_name_systematic
;
Poly[[{\m~4~-1,2-bis[(3-cyanobenzylidene)hydrazono]-1,2-
diphenylethane}bis(trifluoromethanesulfonato)disilver(I)] benzene solvate]
;
_chemical_name_common     ?
_chemical_formula_moiety     'C32 H20 Ag2 F6 N6 O6 S2, C6 H6'
_chemical_formula_sum     'C38 H26 Ag2 F6 N6 O6 S2'
_chemical_formula_iupac     '[Ag2 (C F3 O3 S)2 (C30 H20 N6)], C6 H6'
_chemical_formula_weight     1056.51
_chemical_melting_point     ?
_symmetry_cell_setting     'monoclinic'
_symmetry_space_group_name_H-M     'P 21/n'
_symmetry_space_group_name_Hall     '-P 2yn'
loop_
    _symmetry_equiv_pos_as_xyz
    'x, y, z'
    '-x+1/2, y+1/2, -z+1/2'
    '-x, -y, -z'
    'x-1/2, -y-1/2, z-1/2'
_cell_length_a     10.8308(9)
_cell_length_b     22.0864(18)
_cell_length_c     17.0949(13)
_cell_angle_alpha     90.00
_cell_angle_beta     90.420(2)
_cell_angle_gamma     90.00
_cell_volume     4089.2(6)
_cell_formula_units_Z     4
_cell_measurement_reflns_used     7186
_cell_measurement_theta_min     2.1954
_cell_measurement_theta_max     27.4725
_cell_measurement_temperature     298(2)
_exptl_crystal_description     block
_exptl_crystal_colour     colorless
_exptl_crystal_size_max     0.33
_exptl_crystal_size_mid     0.23
_exptl_crystal_size_min     0.12
_exptl_crystal_density_diffrn     1.716
_exptl_crystal_density_meas     ?
_exptl_crystal_density_method     'not measured'
_exptl_crystal_F_000     2096
_exptl_absorpt_coefficient_mu     1.140
_exptl_absorpt_correction_type     multi-scan
_exptl_absorpt_process_details     '(SADABS; Sheldrick, 1996)'
_exptl_absorpt_correction_T_min     0.7047
_exptl_absorpt_correction_T_max     0.8753
_exptl_special_details
;
;
_diffrn_ambient_temperature     298(2)
_diffrn_radiation_type     MoK\a
_diffrn_radiation_wavelength     0.71073
_diffrn_radiation_source     'fine-focus sealed tube'
_diffrn_radiation_monochromator     graphite
_diffrn_measurement_device_type     'Bruker SMART APEX CCD'
_diffrn_measurement_method     '\f and \w'
_diffrn_detector_area_resol_mean     ?
_diffrn_reflns_number     23919
_diffrn_reflns_av_R_equivalents     0.0264
_diffrn_reflns_av_sigmaI/netI     0.0331
_diffrn_reflns_theta_min     2.09
_diffrn_reflns_theta_max     27.00
_diffrn_reflns_theta_full     27.00
_diffrn_measured_fraction_theta_max     0.996
_diffrn_measured_fraction_theta_full     0.996
_diffrn_reflns_limit_h_min     -13
_diffrn_reflns_limit_h_max     13
_diffrn_reflns_limit_k_min     -28
_diffrn_reflns_limit_k_max     23
_diffrn_reflns_limit_l_min     -20
_diffrn_reflns_limit_l_max     21
_diffrn_standards_number     ?
_diffrn_standards_interval_count     ?
_diffrn_standards_interval_time     ?
_diffrn_standards_decay_%     ?
_refine_special_details
;
Refinement of <i>F</i>^2^ against ALL reflections. The weighted <i>R</i>-factor
<i>wR</i> and goodness of fit <i>S</i> are based on <i>F</i>^2^, conventional
<i>R</i>-factors <i>R</i> are based on <i>F</i>, with <i>F</i> set to zero for
negative <i>F</i>^2^. The threshold expression of <i>F</i>^2^ >
\s(<i>F</i>^2^) is used only for calculating <i>R</i>-factors(gt) <i>etc</i>.
and is not relevant to the choice of reflections for refinement.
<i>R</i>-factors based on <i>F</i>^2^ are statistically about twice as large
as those based on <i>F</i>, and <i>R</i>- factors based on ALL data will be
even larger.
;
_reflns_number_total     8891
_reflns_number_gt     6637
_reflns_threshold_expression     I>2\s(I)
_refine_ls_structure_factor_coef     Fsqd
_refine_ls_matrix_type     full
_refine_ls_R_factor_all     0.0658
_refine_ls_R_factor_gt     0.0478
_refine_ls_wR_factor_gt     0.1260
_refine_ls_wR_factor_ref     0.1337
_refine_ls_goodness_of_fit_ref     1.044
_refine_ls_restrained_S_all     1.044
_refine_ls_number_reflns     8891
_refine_ls_number_parameters     541
_refine_ls_number_restraints     0
_refine_ls_hydrogen_treatment     constr
_refine_ls_weighting_scheme     calc
_refine_ls_weighting_details
           'calc w=1/[\s^2^(Fo^2^)+(0.0788P)^2^+0.28P] where P=(Fo^2^+2Fc^2^)/3'
_atom_sites_solution_hydrogens     geom
_atom_sites_solution_primary     direct
_atom_sites_solution_secondary     difmap
_refine_ls_shift/su_max     0.002
_refine_ls_shift/su_mean     0.000
_refine_diff_density_max     1.156
_refine_diff_density_min     -0.286
_refine_ls_extinction_method     none
_refine_ls_extinction_coef     ?
loop_
    _atom_type_symbol
    _atom_type_description
    _atom_type_scat_dispersion_real
    _atom_type_scat_dispersion_imag
    _atom_type_scat_source
    'C' 'C' 0.0033 0.0016
                         'International Tables Vol C Tables 4.2.6.8 and 6.1.1.4'
    'H' 'H' 0.0000 0.0000
                         'International Tables Vol C Tables 4.2.6.8 and 6.1.1.4'
    'N' 'N' 0.0061 0.0033
                         'International Tables Vol C Tables 4.2.6.8 and 6.1.1.4'
    'O' 'O' 0.0106 0.0060
                         'International Tables Vol C Tables 4.2.6.8 and 6.1.1.4'
    'F' 'F' 0.0171 0.0103
                         'International Tables Vol C Tables 4.2.6.8 and 6.1.1.4'
    'S' 'S' 0.1246 0.1234
                         'International Tables Vol C Tables 4.2.6.8 and 6.1.1.4'
    'Ag' 'Ag' -0.8971 1.1015
                         'International Tables Vol C Tables 4.2.6.8 and 6.1.1.4'
_computing_data_collection     'SMART (Bruker, 1997)'
_computing_cell_refinement     'SAINT (Bruker, 1997)'
_computing_data_reduction     'SAINT (Bruker, 1997)'
_computing_structure_solution     'SHELXTL (Sheldrick, 2008)'
_computing_structure_refinement     'SHELXTL (Sheldrick, 2008)'
_computing_molecular_graphics     'SHELXTL (Sheldrick, 2008)'
_computing_publication_material     'SHELXTL (Sheldrick, 2008)'
loop_
    _atom_site_type_symbol
    _atom_site_label
    _atom_site_fract_x
    _atom_site_fract_y
    _atom_site_fract_z
    _atom_site_U_iso_or_equiv
    _atom_site_adp_type
    _atom_site_calc_flag
    _atom_site_refinement_flags
    _atom_site_occupancy
    _atom_site_disorder_assembly
    _atom_site_disorder_group
    Ag Ag1 0.60132(2) 0.346047(14) 0.842000(17) 0.05493(12) Uani d . 1 . .
    Ag Ag2 -0.00966(3) 0.327873(17) 0.633415(18) 0.06544(13) Uani d . 1 . .
    C C1 0.2343(3) 0.2034(2) 1.0453(2) 0.0601(10) Uani d . 1 . .
    C C2 0.1395(3) 0.24169(17) 0.9271(2) 0.0477(8) Uani d . 1 . .
    H H2 0.2094 0.2652 0.9189 0.057 Uiso calc R 1 . .
    C C3 0.1336(3) 0.20407(18) 0.9907(2) 0.0503(9) Uani d . 1 . .
    C C4 0.0299(4) 0.16746(19) 1.0033(3) 0.0601(10) Uani d . 1 . .
    H H4 0.0275 0.1413 1.0458 0.072 Uiso calc R 1 . .
    C C5 -0.0677(4) 0.1707(2) 0.9522(3) 0.0641(11) Uani d . 1 . .
    H H5 -0.1374 0.1471 0.9603 0.077 Uiso calc R 1 . .
    C C6 -0.0627(3) 0.20939(19) 0.8882(2) 0.0542(9) Uani d . 1 . .
    H H6 -0.1297 0.2116 0.8540 0.065 Uiso calc R 1 . .
    C C7 0.0405(3) 0.24457(16) 0.87478(18) 0.0425(7) Uani d . 1 . .
    C C8 0.1699(5) 0.1599(3) 0.7178(4) 0.0954(18) Uani d . 1 . .
    H H8 0.2471 0.1772 0.7265 0.115 Uiso calc R 1 . .
    C C9 0.0980(6) 0.1804(3) 0.6561(4) 0.0965(17) Uani d . 1 . .
    H H9 0.1288 0.2100 0.6229 0.116 Uiso calc R 1 . .
    C C10 -0.0162(6) 0.1579(3) 0.6435(4) 0.0970(18) Uani d . 1 . .
    H H10 -0.0650 0.1726 0.6027 0.116 Uiso calc R 1 . .
    C C11 -0.0582(6) 0.1141(4) 0.6903(4) 0.112(2) Uani d . 1 . .
    H H11 -0.1370 0.0986 0.6817 0.135 Uiso calc R 1 . .
    C C12 0.0122(5) 0.0917(3) 0.7507(4) 0.0990(17) Uani d . 1 . .
    H H12 -0.0180 0.0607 0.7820 0.119 Uiso calc R 1 . .
    C C13 0.1311(5) 0.1160(3) 0.7651(3) 0.0882(15) Uani d . 1 . .
    H H13 0.1803 0.1018 0.8060 0.106 Uiso calc R 1 . .
    C C14 0.3169(4) 0.15481(17) 0.4787(2) 0.0525(9) Uani d . 1 . .
    C C15 0.4171(3) 0.16303(16) 0.5341(2) 0.0470(8) Uani d . 1 . .
    C C16 0.5166(4) 0.12303(19) 0.5335(2) 0.0605(10) Uani d . 1 . .
    H H16 0.5211 0.0927 0.4959 0.073 Uiso calc R 1 . .
    C C17 0.4111(3) 0.20912(16) 0.58766(18) 0.0410(7) Uani d . 1 . .
    H H17 0.3453 0.2362 0.5865 0.049 Uiso calc R 1 . .
    C C18 0.6075(4) 0.1290(2) 0.5888(3) 0.0736(13) Uani d . 1 . .
    H H18 0.6734 0.1020 0.5895 0.088 Uiso calc R 1 . .
    C C19 0.6024(3) 0.1745(2) 0.6435(2) 0.0616(11) Uani d . 1 . .
    H H19 0.6651 0.1782 0.6806 0.074 Uiso calc R 1 . .
    C C20 0.0456(3) 0.28326(16) 0.80567(19) 0.0455(8) Uani d . 1 . .
    H H20 -0.0220 0.2854 0.7719 0.055 Uiso calc R 1 . .
    C C21 0.5039(3) 0.21506(17) 0.64378(19) 0.0450(8) Uani d . 1 . .
    C C22 0.5014(3) 0.26226(17) 0.70353(19) 0.0459(8) Uani d . 1 . .
    H H22 0.5642 0.2635 0.7409 0.055 Uiso calc R 1 . .
    C C23 -0.0077(6) 0.3590(3) 0.3969(3) 0.0921(16) Uani d . 1 . .
    C C24 0.2354(3) 0.38032(15) 0.71347(18) 0.0381(7) Uani d . 1 . .
    C C25 0.2541(3) 0.42213(16) 0.64852(18) 0.0413(7) Uani d . 1 . .
    C C26 0.1591(3) 0.44182(19) 0.5994(2) 0.0589(10) Uani d . 1 . .
    H H26 0.0792 0.4278 0.6074 0.071 Uiso calc R 1 . .
    C C27 0.1816(4) 0.4814(2) 0.5398(3) 0.0678(12) Uani d . 1 . .
    H H27 0.1170 0.4927 0.5067 0.081 Uiso calc R 1 . .
    C C28 0.2958(4) 0.5046(2) 0.5275(2) 0.0652(11) Uani d . 1 . .
    H H28 0.3097 0.5318 0.4869 0.078 Uiso calc R 1 . .
    C C29 0.3915(4) 0.4868(2) 0.5771(2) 0.0635(11) Uani d . 1 . .
    H H29 0.4701 0.5028 0.5704 0.076 Uiso calc R 1 . .
    C C30 0.3710(3) 0.44609(18) 0.6354(2) 0.0507(9) Uani d . 1 . .
    H H30 0.4365 0.4340 0.6672 0.061 Uiso calc R 1 . .
    C C31 0.3343(3) 0.37729(15) 0.77589(17) 0.0375(7) Uani d . 1 . .
    C C32 0.3266(3) 0.41966(16) 0.84254(19) 0.0425(7) Uani d . 1 . .
    C C33 0.3737(3) 0.40375(19) 0.9156(2) 0.0543(9) Uani d . 1 . .
    H H33 0.4082 0.3656 0.9230 0.065 Uiso calc R 1 . .
    C C34 0.3697(4) 0.4441(2) 0.9768(2) 0.0688(12) Uani d . 1 . .
    H H34 0.4035 0.4334 1.0251 0.083 Uiso calc R 1 . .
    C C35 0.2693(4) 0.4756(2) 0.8338(2) 0.0682(11) Uani d . 1 . .
    H H35 0.2333 0.4863 0.7862 0.082 Uiso calc R 1 . .
    C C36 0.2660(6) 0.5154(2) 0.8967(3) 0.0917(16) Uani d . 1 . .
    H H36 0.2291 0.5532 0.8907 0.110 Uiso calc R 1 . .
    C C37 0.3166(5) 0.4996(2) 0.9673(3) 0.0820(14) Uani d . 1 . .
    H H37 0.3147 0.5268 1.0089 0.098 Uiso calc R 1 . .
    C C38 0.8438(8) 0.4793(3) 0.7793(4) 0.113(2) Uani d . 1 . .
    F F1 0.9530(6) 0.4644(4) 0.7917(5) 0.262(4) Uani d . 1 . .
    F F2 0.7781(7) 0.4824(2) 0.8418(3) 0.209(3) Uani d . 1 . .
    F F3 -0.0577(5) 0.3522(2) 0.3282(3) 0.1588(19) Uani d . 1 . .
    F F4 0.0751(5) 0.40079(18) 0.3889(2) 0.1527(17) Uani d . 1 . .
    F F5 -0.0909(5) 0.37934(18) 0.4451(3) 0.1540(17) Uani d . 1 . .
    F F6 0.8393(6) 0.5347(2) 0.7509(3) 0.185(2) Uani d . 1 . .
    N N1 0.1370(2) 0.34714(13) 0.72112(16) 0.0422(6) Uani d . 1 . .
    N N2 0.1421(2) 0.31398(13) 0.79151(16) 0.0432(6) Uani d . 1 . .
    N N3 0.3146(3) 0.2046(2) 1.0884(2) 0.0801(12) Uani d . 1 . .
    N N4 0.2379(3) 0.14639(16) 0.4371(2) 0.0646(9) Uani d . 1 . .
    N N5 0.4273(2) 0.34166(13) 0.76968(15) 0.0399(6) Uani d . 1 . .
    N N6 0.4161(2) 0.30172(13) 0.70622(15) 0.0435(6) Uani d . 1 . .
    O O1 0.7827(4) 0.37030(17) 0.7513(2) 0.0958(12) Uani d . 1 . .
    O O2 0.6537(4) 0.4471(3) 0.6981(4) 0.192(3) Uani d . 1 . .
    O O3 0.8540(3) 0.43076(19) 0.6441(2) 0.0966(11) Uani d . 1 . .
    O O4 0.1109(3) 0.30513(16) 0.50631(17) 0.0794(9) Uani d . 1 . .
    O O5 0.1467(2) 0.27367(15) 0.37305(17) 0.0741(9) Uani d . 1 . .
    O O6 -0.0434(3) 0.24803(15) 0.4356(2) 0.0845(10) Uani d . 1 . .
    S S1 0.77205(10) 0.42631(6) 0.70898(8) 0.0746(3) Uani d . 1 . .
    S S2 0.05837(9) 0.28870(5) 0.43195(6) 0.0573(3) Uani d . 1 . .
loop_
    _atom_site_aniso_label
    _atom_site_aniso_U_11
    _atom_site_aniso_U_22
    _atom_site_aniso_U_33
    _atom_site_aniso_U_12
    _atom_site_aniso_U_13
    _atom_site_aniso_U_23
    Ag1 0.04308(17) 0.0677(2) 0.05368(19) -0.00110(12) -0.02067(13) -0.00059(13)
    Ag2 0.0565(2) 0.0816(3) 0.0578(2) -0.01519(15) -0.02769(15) 0.00643(15)
    C1 0.044(2) 0.084(3) 0.052(2) 0.0114(19) 0.0044(18) 0.019(2)
    C2 0.0314(16) 0.060(2) 0.0514(19) -0.0020(15) -0.0010(14) 0.0036(17)
    C3 0.0407(18) 0.062(2) 0.0479(19) 0.0072(16) -0.0016(15) 0.0075(17)
    C4 0.061(2) 0.062(3) 0.058(2) 0.0010(19) 0.012(2) 0.0121(19)
    C5 0.044(2) 0.076(3) 0.072(3) -0.0169(19) 0.009(2) 0.004(2)
    C6 0.0375(18) 0.073(3) 0.052(2) -0.0085(17) -0.0026(15) -0.0030(19)
    C7 0.0337(15) 0.053(2) 0.0404(17) -0.0005(14) -0.0043(13) -0.0016(14)
    C8 0.066(3) 0.109(5) 0.112(5) -0.009(3) 0.011(3) -0.025(4)
    C9 0.091(4) 0.080(4) 0.118(5) 0.006(3) 0.022(4) -0.003(3)
    C10 0.102(4) 0.085(4) 0.103(4) 0.005(3) -0.030(4) 0.005(3)
    C11 0.083(4) 0.126(6) 0.128(5) -0.018(4) -0.025(4) -0.008(5)
    C12 0.095(4) 0.090(4) 0.112(4) -0.009(3) 0.012(4) 0.001(3)
    C13 0.093(4) 0.095(4) 0.077(3) 0.004(3) -0.007(3) -0.012(3)
    C14 0.054(2) 0.055(2) 0.048(2) 0.0003(17) -0.0112(18) -0.0032(16)
    C15 0.0454(18) 0.053(2) 0.0421(18) 0.0015(15) -0.0101(15) 0.0029(15)
    C16 0.062(2) 0.063(3) 0.056(2) 0.016(2) -0.0106(19) -0.0164(19)
    C17 0.0342(15) 0.050(2) 0.0381(16) 0.0067(14) -0.0057(13) -0.0013(14)
    C18 0.061(3) 0.077(3) 0.082(3) 0.027(2) -0.020(2) -0.024(2)
    C19 0.047(2) 0.078(3) 0.060(2) 0.0223(19) -0.0180(18) -0.011(2)
    C20 0.0355(16) 0.057(2) 0.0440(18) -0.0007(15) -0.0102(14) -0.0013(16)
    C21 0.0361(16) 0.057(2) 0.0417(18) 0.0055(14) -0.0062(14) -0.0022(15)
    C22 0.0358(16) 0.062(2) 0.0402(17) 0.0055(15) -0.0108(14) -0.0021(15)
    C23 0.115(5) 0.083(4) 0.078(4) 0.020(3) 0.000(3) 0.006(3)
    C24 0.0321(15) 0.0444(19) 0.0378(16) 0.0053(13) -0.0030(13) -0.0060(14)
    C25 0.0374(16) 0.049(2) 0.0373(16) 0.0038(14) -0.0048(13) -0.0029(14)
    C26 0.0455(19) 0.063(3) 0.068(2) -0.0023(17) -0.0177(18) 0.014(2)
    C27 0.061(2) 0.068(3) 0.073(3) 0.002(2) -0.024(2) 0.026(2)
    C28 0.072(3) 0.069(3) 0.055(2) 0.004(2) 0.002(2) 0.015(2)
    C29 0.051(2) 0.089(3) 0.051(2) -0.007(2) 0.0028(17) 0.015(2)
    C30 0.0399(17) 0.074(3) 0.0385(18) 0.0030(17) -0.0010(14) 0.0049(17)
    C31 0.0326(15) 0.0447(19) 0.0351(16) -0.0020(13) -0.0044(12) 0.0012(13)
    C32 0.0385(16) 0.048(2) 0.0413(17) -0.0054(14) -0.0021(14) -0.0046(14)
    C33 0.0493(19) 0.068(3) 0.046(2) -0.0020(18) -0.0029(16) -0.0052(18)
    C34 0.077(3) 0.086(3) 0.044(2) -0.008(2) -0.007(2) -0.009(2)
    C35 0.093(3) 0.063(3) 0.048(2) 0.018(2) -0.004(2) -0.0052(19)
    C36 0.145(5) 0.061(3) 0.069(3) 0.021(3) 0.009(3) -0.011(2)
    C37 0.123(4) 0.073(3) 0.050(2) -0.008(3) 0.010(3) -0.018(2)
    C38 0.129(6) 0.105(5) 0.104(5) -0.002(4) 0.017(4) -0.011(4)
    F1 0.155(4) 0.333(10) 0.295(8) 0.017(5) -0.108(5) -0.147(7)
    F2 0.396(8) 0.116(3) 0.116(3) -0.016(4) 0.116(4) -0.022(3)
    F3 0.196(4) 0.167(4) 0.112(3) 0.078(3) -0.057(3) -0.001(3)
    F4 0.237(5) 0.088(3) 0.133(3) -0.040(3) 0.015(3) 0.030(2)
    F5 0.208(4) 0.099(3) 0.156(3) 0.081(3) 0.068(3) 0.012(2)
    F6 0.296(7) 0.100(3) 0.159(4) -0.057(4) 0.074(4) -0.009(3)
    N1 0.0327(13) 0.0523(17) 0.0416(15) 0.0013(12) -0.0096(12) -0.0005(12)
    N2 0.0356(14) 0.0517(17) 0.0422(15) -0.0060(12) -0.0108(12) 0.0046(12)
    N3 0.059(2) 0.122(4) 0.058(2) 0.015(2) -0.0092(18) 0.024(2)
    N4 0.064(2) 0.071(2) 0.059(2) 0.0026(17) -0.0234(18) -0.0104(17)
    N5 0.0328(13) 0.0513(17) 0.0354(14) -0.0010(11) -0.0074(11) -0.0039(12)
    N6 0.0392(14) 0.0516(17) 0.0396(15) 0.0040(12) -0.0085(12) -0.0077(12)
    O1 0.127(3) 0.083(2) 0.077(2) 0.008(2) 0.032(2) 0.0112(19)
    O2 0.050(2) 0.210(6) 0.316(9) 0.021(3) -0.007(3) 0.021(6)
    O3 0.092(2) 0.123(3) 0.076(2) -0.005(2) 0.0248(19) 0.014(2)
    O4 0.081(2) 0.096(2) 0.0608(18) -0.0149(18) -0.0072(15) -0.0070(16)
    O5 0.0473(14) 0.105(2) 0.0699(18) 0.0017(15) -0.0006(14) -0.0231(17)
    O6 0.0638(18) 0.078(2) 0.112(3) -0.0142(16) 0.0123(18) -0.0275(19)
    S1 0.0487(6) 0.0939(9) 0.0814(8) 0.0003(5) 0.0038(5) 0.0091(7)
    S2 0.0507(5) 0.0619(6) 0.0591(6) -0.0009(4) -0.0021(4) -0.0120(5)
_geom_special_details
;
All e.s.d.'s (except the e.s.d. in the dihedral angle between two l.s. planes)
are estimated using the full covariance matrix. The cell e.s.d.'s are taken
into account individually in the estimation of e.s.d.'s in distances, angles
and torsion angles; correlations between e.s.d.'s in cell parameters are only
used when they are defined by crystal symmetry. An approximate (isotropic)
treatment of cell e.s.d.'s is used for estimating e.s.d.'s involving l.s.
planes.
;
loop_
    _geom_bond_atom_site_label_1
    _geom_bond_atom_site_label_2
    _geom_bond_site_symmetry_2
    _geom_bond_distance
    _geom_bond_publ_flag
    Ag1 N4 4_666 2.196(3) y
    Ag1 N5 . 2.249(3) y
    Ag1 O1 . 2.568(3) y
    Ag2 N3 4_565 2.169(3) y
    Ag2 N1 . 2.217(3) y
    Ag2 O4 . 2.592(3) y
    C1 N3 . 1.137(5) ?
    C1 C3 . 1.430(5) ?
    C2 C3 . 1.371(5) ?
    C2 C7 . 1.393(4) ?
    C2 H2 . 0.9300 ?
    C3 C4 . 1.401(5) ?
    C4 C5 . 1.368(6) ?
    C4 H4 . 0.9300 ?
    C5 C6 . 1.388(6) ?
    C5 H5 . 0.9300 ?
    C6 C7 . 1.382(5) ?
    C6 H6 . 0.9300 ?
    C7 C20 . 1.459(5) ?
    C8 C13 . 1.334(8) ?
    C8 C9 . 1.381(9) ?
    C8 H8 . 0.9300 ?
    C9 C10 . 1.349(8) ?
    C9 H9 . 0.9300 ?
    C10 C11 . 1.337(9) ?
    C10 H10 . 0.9300 ?
    C11 C12 . 1.372(8) ?
    C11 H11 . 0.9300 ?
    C12 C13 . 1.415(8) ?
    C12 H12 . 0.9300 ?
    C13 H13 . 0.9300 ?
    C14 N4 . 1.124(5) ?
    C14 C15 . 1.447(5) ?
    C15 C17 . 1.371(5) ?
    C15 C16 . 1.394(5) ?
    C16 C18 . 1.366(5) ?
    C16 H16 . 0.9300 ?
    C17 C21 . 1.391(4) ?
    C17 H17 . 0.9300 ?
    C18 C19 . 1.374(6) ?
    C18 H18 . 0.9300 ?
    C19 C21 . 1.393(5) ?
    C19 H19 . 0.9300 ?
    C20 N2 . 1.271(4) ?
    C20 H20 . 0.9300 ?
    C21 C22 . 1.460(5) ?
    C22 N6 . 1.271(4) ?
    C22 H22 . 0.9300 ?
    C23 F4 . 1.295(7) ?
    C23 F3 . 1.299(7) ?
    C23 F5 . 1.305(6) ?
    C23 S2 . 1.810(6) ?
    C24 N1 . 1.300(4) ?
    C24 C25 . 1.459(5) ?
    C24 C31 . 1.508(4) ?
    C25 C30 . 1.392(5) ?
    C25 C26 . 1.392(4) ?
    C26 C27 . 1.366(6) ?
    C26 H26 . 0.9300 ?
    C27 C28 . 1.356(6) ?
    C27 H27 . 0.9300 ?
    C28 C29 . 1.391(6) ?
    C28 H28 . 0.9300 ?
    C29 C30 . 1.363(5) ?
    C29 H29 . 0.9300 ?
    C30 H30 . 0.9300 ?
    C31 N5 . 1.283(4) ?
    C31 C32 . 1.477(4) ?
    C32 C35 . 1.390(5) ?
    C32 C33 . 1.390(5) ?
    C33 C34 . 1.376(5) ?
    C33 H33 . 0.9300 ?
    C34 C37 . 1.364(7) ?
    C34 H34 . 0.9300 ?
    C35 C36 . 1.390(6) ?
    C35 H35 . 0.9300 ?
    C36 C37 . 1.368(7) ?
    C36 H36 . 0.9300 ?
    C37 H37 . 0.9300 ?
    C38 F1 . 1.244(8) ?
    C38 F2 . 1.290(7) ?
    C38 F6 . 1.317(8) ?
    C38 S1 . 1.846(8) ?
    N1 N2 . 1.410(4) ?
    N3 Ag2 4_666 2.169(3) ?
    N4 Ag1 4_565 2.196(3) ?
    N5 N6 . 1.403(4) ?
    O1 S1 . 1.437(4) ?
    O2 S1 . 1.373(4) ?
    O3 S1 . 1.429(3) ?
    O4 S2 . 1.435(3) ?
    O5 S2 . 1.433(3) ?
    O6 S2 . 1.423(3) ?
loop_
    _geom_angle_atom_site_label_1
    _geom_angle_atom_site_label_2
    _geom_angle_atom_site_label_3
    _geom_angle_site_symmetry_1
    _geom_angle_site_symmetry_3
    _geom_angle
    _geom_angle_publ_flag
    N4 Ag1 N5 4_666 . 165.35(12) y
    N4 Ag1 O1 4_666 . 85.26(13) y
    N5 Ag1 O1 . . 108.59(11) y
    N3 Ag2 N1 4_565 . 157.73(13) y
    N3 Ag2 O4 4_565 . 94.85(11) y
    N1 Ag2 O4 . . 103.97(10) y
    N3 C1 C3 . . 178.0(5) ?
    C3 C2 C7 . . 119.8(3) ?
    C3 C2 H2 . . 120.1 ?
    C7 C2 H2 . . 120.1 ?
    C2 C3 C4 . . 120.9(3) ?
    C2 C3 C1 . . 119.0(3) ?
    C4 C3 C1 . . 120.1(4) ?
    C5 C4 C3 . . 119.2(4) ?
    C5 C4 H4 . . 120.4 ?
    C3 C4 H4 . . 120.4 ?
    C4 C5 C6 . . 120.1(4) ?
    C4 C5 H5 . . 120.0 ?
    C6 C5 H5 . . 120.0 ?
    C7 C6 C5 . . 120.9(3) ?
    C7 C6 H6 . . 119.6 ?
    C5 C6 H6 . . 119.6 ?
    C6 C7 C2 . . 119.2(3) ?
    C6 C7 C20 . . 120.0(3) ?
    C2 C7 C20 . . 120.9(3) ?
    C13 C8 C9 . . 121.5(6) ?
    C13 C8 H8 . . 119.2 ?
    C9 C8 H8 . . 119.2 ?
    C10 C9 C8 . . 120.8(6) ?
    C10 C9 H9 . . 119.6 ?
    C8 C9 H9 . . 119.6 ?
    C11 C10 C9 . . 119.1(6) ?
    C11 C10 H10 . . 120.4 ?
    C9 C10 H10 . . 120.4 ?
    C10 C11 C12 . . 121.4(6) ?
    C10 C11 H11 . . 119.3 ?
    C12 C11 H11 . . 119.3 ?
    C11 C12 C13 . . 119.6(6) ?
    C11 C12 H12 . . 120.2 ?
    C13 C12 H12 . . 120.2 ?
    C8 C13 C12 . . 117.4(6) ?
    C8 C13 H13 . . 121.3 ?
    C12 C13 H13 . . 121.3 ?
    N4 C14 C15 . . 177.3(4) ?
    C17 C15 C16 . . 121.1(3) ?
    C17 C15 C14 . . 119.4(3) ?
    C16 C15 C14 . . 119.5(3) ?
    C18 C16 C15 . . 119.1(4) ?
    C18 C16 H16 . . 120.4 ?
    C15 C16 H16 . . 120.4 ?
    C15 C17 C21 . . 119.5(3) ?
    C15 C17 H17 . . 120.3 ?
    C21 C17 H17 . . 120.3 ?
    C16 C18 C19 . . 120.6(4) ?
    C16 C18 H18 . . 119.7 ?
    C19 C18 H18 . . 119.7 ?
    C18 C19 C21 . . 120.5(3) ?
    C18 C19 H19 . . 119.8 ?
    C21 C19 H19 . . 119.8 ?
    N2 C20 C7 . . 120.2(3) ?
    N2 C20 H20 . . 119.9 ?
    C7 C20 H20 . . 119.9 ?
    C17 C21 C19 . . 119.1(3) ?
    C17 C21 C22 . . 122.2(3) ?
    C19 C21 C22 . . 118.7(3) ?
    N6 C22 C21 . . 122.2(3) ?
    N6 C22 H22 . . 118.9 ?
    C21 C22 H22 . . 118.9 ?
    F4 C23 F3 . . 105.6(5) ?
    F4 C23 F5 . . 107.7(6) ?
    F3 C23 F5 . . 109.0(6) ?
    F4 C23 S2 . . 112.0(5) ?
    F3 C23 S2 . . 111.2(4) ?
    F5 C23 S2 . . 111.1(4) ?
    N1 C24 C25 . . 123.5(3) ?
    N1 C24 C31 . . 118.8(3) ?
    C25 C24 C31 . . 117.7(3) ?
    C30 C25 C26 . . 116.9(3) ?
    C30 C25 C24 . . 119.6(3) ?
    C26 C25 C24 . . 123.4(3) ?
    C27 C26 C25 . . 121.0(4) ?
    C27 C26 H26 . . 119.5 ?
    C25 C26 H26 . . 119.5 ?
    C28 C27 C26 . . 121.7(4) ?
    C28 C27 H27 . . 119.2 ?
    C26 C27 H27 . . 119.2 ?
    C27 C28 C29 . . 118.3(4) ?
    C27 C28 H28 . . 120.8 ?
    C29 C28 H28 . . 120.8 ?
    C30 C29 C28 . . 120.5(4) ?
    C30 C29 H29 . . 119.7 ?
    C28 C29 H29 . . 119.7 ?
    C29 C30 C25 . . 121.5(3) ?
    C29 C30 H30 . . 119.3 ?
    C25 C30 H30 . . 119.3 ?
    N5 C31 C32 . . 120.1(3) ?
    N5 C31 C24 . . 121.5(3) ?
    C32 C31 C24 . . 118.3(3) ?
    C35 C32 C33 . . 118.8(3) ?
    C35 C32 C31 . . 120.5(3) ?
    C33 C32 C31 . . 120.7(3) ?
    C34 C33 C32 . . 120.4(4) ?
    C34 C33 H33 . . 119.8 ?
    C32 C33 H33 . . 119.8 ?
    C37 C34 C33 . . 120.5(4) ?
    C37 C34 H34 . . 119.8 ?
    C33 C34 H34 . . 119.8 ?
    C32 C35 C36 . . 119.6(4) ?
    C32 C35 H35 . . 120.2 ?
    C36 C35 H35 . . 120.2 ?
    C37 C36 C35 . . 120.6(5) ?
    C37 C36 H36 . . 119.7 ?
    C35 C36 H36 . . 119.7 ?
    C34 C37 C36 . . 120.0(4) ?
    C34 C37 H37 . . 120.0 ?
    C36 C37 H37 . . 120.0 ?
    F1 C38 F2 . . 113.8(8) ?
    F1 C38 F6 . . 110.0(8) ?
    F2 C38 F6 . . 103.7(6) ?
    F1 C38 S1 . . 109.7(5) ?
    F2 C38 S1 . . 109.9(6) ?
    F6 C38 S1 . . 109.5(6) ?
    C24 N1 N2 . . 110.6(3) ?
    C24 N1 Ag2 . . 128.6(2) ?
    N2 N1 Ag2 . . 120.05(19) ?
    C20 N2 N1 . . 114.4(3) ?
    C1 N3 Ag2 . 4_666 152.6(4) ?
    C14 N4 Ag1 . 4_565 164.0(4) ?
    C31 N5 N6 . . 112.7(2) ?
    C31 N5 Ag1 . . 125.7(2) ?
    N6 N5 Ag1 . . 121.30(19) ?
    C22 N6 N5 . . 113.6(3) ?
    S1 O1 Ag1 . . 115.1(2) ?
    S2 O4 Ag2 . . 126.35(17) ?
    O2 S1 O3 . . 117.2(4) ?
    O2 S1 O1 . . 115.3(3) ?
    O3 S1 O1 . . 113.7(2) ?
    O2 S1 C38 . . 105.4(4) ?
    O3 S1 C38 . . 101.6(3) ?
    O1 S1 C38 . . 100.8(3) ?
    O6 S2 O5 . . 113.91(19) ?
    O6 S2 O4 . . 115.0(2) ?
    O5 S2 O4 . . 114.75(17) ?
    O6 S2 C23 . . 104.5(3) ?
    O5 S2 C23 . . 103.3(2) ?
    O4 S2 C23 . . 103.3(3) ?
loop_
    _geom_torsion_atom_site_label_1
    _geom_torsion_atom_site_label_2
    _geom_torsion_atom_site_label_3
    _geom_torsion_atom_site_label_4
    _geom_torsion_site_symmetry_1
    _geom_torsion_site_symmetry_2
    _geom_torsion_site_symmetry_3
    _geom_torsion_site_symmetry_4
    _geom_torsion
    _geom_torsion_publ_flag
    C7 C2 C3 C4 . . . . 1.2(6) ?
    C7 C2 C3 C1 . . . . -177.7(3) ?
    C2 C3 C4 C5 . . . . -1.7(6) ?
    C1 C3 C4 C5 . . . . 177.2(4) ?
    C3 C4 C5 C6 . . . . 0.9(6) ?
    C4 C5 C6 C7 . . . . 0.5(6) ?
    C5 C6 C7 C2 . . . . -1.1(6) ?
    C5 C6 C7 C20 . . . . 177.8(4) ?
    C3 C2 C7 C6 . . . . 0.2(5) ?
    C3 C2 C7 C20 . . . . -178.6(3) ?
    C13 C8 C9 C10 . . . . 2.4(9) ?
    C8 C9 C10 C11 . . . . -1.7(10) ?
    C9 C10 C11 C12 . . . . -0.1(11) ?
    C10 C11 C12 C13 . . . . 1.3(10) ?
    C9 C8 C13 C12 . . . . -1.1(9) ?
    C11 C12 C13 C8 . . . . -0.7(9) ?
    C17 C15 C16 C18 . . . . 2.0(6) ?
    C14 C15 C16 C18 . . . . -176.3(4) ?
    C16 C15 C17 C21 . . . . -1.9(5) ?
    C14 C15 C17 C21 . . . . 176.4(3) ?
    C15 C16 C18 C19 . . . . -1.3(7) ?
    C16 C18 C19 C21 . . . . 0.5(8) ?
    C6 C7 C20 N2 . . . . -177.4(3) ?
    C2 C7 C20 N2 . . . . 1.5(5) ?
    C15 C17 C21 C19 . . . . 1.0(5) ?
    C15 C17 C21 C22 . . . . -178.5(3) ?
    C18 C19 C21 C17 . . . . -0.3(6) ?
    C18 C19 C21 C22 . . . . 179.2(4) ?
    C17 C21 C22 N6 . . . . -2.2(6) ?
    C19 C21 C22 N6 . . . . 178.3(4) ?
    N1 C24 C25 C30 . . . . -166.4(3) ?
    C31 C24 C25 C30 . . . . 15.6(5) ?
    N1 C24 C25 C26 . . . . 16.2(5) ?
    C31 C24 C25 C26 . . . . -161.8(3) ?
    C30 C25 C26 C27 . . . . 2.0(6) ?
    C24 C25 C26 C27 . . . . 179.5(4) ?
    C25 C26 C27 C28 . . . . -2.3(7) ?
    C26 C27 C28 C29 . . . . 0.5(7) ?
    C27 C28 C29 C30 . . . . 1.3(7) ?
    C28 C29 C30 C25 . . . . -1.5(7) ?
    C26 C25 C30 C29 . . . . -0.2(6) ?
    C24 C25 C30 C29 . . . . -177.8(4) ?
    N1 C24 C31 N5 . . . . 94.2(4) ?
    C25 C24 C31 N5 . . . . -87.6(4) ?
    N1 C24 C31 C32 . . . . -90.0(4) ?
    C25 C24 C31 C32 . . . . 88.2(4) ?
    N5 C31 C32 C35 . . . . 147.9(4) ?
    C24 C31 C32 C35 . . . . -27.9(5) ?
    N5 C31 C32 C33 . . . . -33.7(5) ?
    C24 C31 C32 C33 . . . . 150.5(3) ?
    C35 C32 C33 C34 . . . . -3.6(6) ?
    C31 C32 C33 C34 . . . . 178.0(3) ?
    C32 C33 C34 C37 . . . . 1.7(6) ?
    C33 C32 C35 C36 . . . . 3.3(6) ?
    C31 C32 C35 C36 . . . . -178.3(4) ?
    C32 C35 C36 C37 . . . . -1.3(8) ?
    C33 C34 C37 C36 . . . . 0.4(8) ?
    C35 C36 C37 C34 . . . . -0.6(9) ?
    C25 C24 N1 N2 . . . . -176.7(3) ?
    C31 C24 N1 N2 . . . . 1.3(4) ?
    C25 C24 N1 Ag2 . . . . 13.6(5) ?
    C31 C24 N1 Ag2 . . . . -168.4(2) ?
    N3 Ag2 N1 C24 4_565 . . . -168.9(4) ?
    O4 Ag2 N1 C24 . . . . 44.2(3) ?
    N3 Ag2 N1 N2 4_565 . . . 22.2(5) ?
    O4 Ag2 N1 N2 . . . . -124.6(2) ?
    C7 C20 N2 N1 . . . . 177.2(3) ?
    C24 N1 N2 C20 . . . . 175.8(3) ?
    Ag2 N1 N2 C20 . . . . -13.5(4) ?
    C32 C31 N5 N6 . . . . 176.0(3) ?
    C24 C31 N5 N6 . . . . -8.3(4) ?
    C32 C31 N5 Ag1 . . . . -10.2(4) ?
    C24 C31 N5 Ag1 . . . . 165.5(2) ?
    N4 Ag1 N5 C31 4_666 . . . 44.1(6) ?
    O1 Ag1 N5 C31 . . . . -116.2(3) ?
    N4 Ag1 N5 N6 4_666 . . . -142.5(4) ?
    O1 Ag1 N5 N6 . . . . 57.1(3) ?
    C21 C22 N6 N5 . . . . 177.6(3) ?
    C31 N5 N6 C22 . . . . -173.6(3) ?
    Ag1 N5 N6 C22 . . . . 12.3(4) ?
    N4 Ag1 O1 S1 4_666 . . . -115.8(2) ?
    N5 Ag1 O1 S1 . . . . 59.3(3) ?
    N3 Ag2 O4 S2 4_565 . . . 10.7(3) ?
    N1 Ag2 O4 S2 . . . . 178.7(2) ?
    Ag1 O1 S1 O2 . . . . -24.1(4) ?
    Ag1 O1 S1 O3 . . . . -163.4(2) ?
    Ag1 O1 S1 C38 . . . . 88.7(3) ?
    F1 C38 S1 O2 . . . . -178.9(7) ?
    F2 C38 S1 O2 . . . . 55.3(7) ?
    F6 C38 S1 O2 . . . . -58.0(6) ?
    F1 C38 S1 O3 . . . . -56.2(7) ?
    F2 C38 S1 O3 . . . . 178.0(6) ?
    F6 C38 S1 O3 . . . . 64.6(6) ?
    F1 C38 S1 O1 . . . . 60.9(7) ?
    F2 C38 S1 O1 . . . . -64.9(6) ?
    F6 C38 S1 O1 . . . . -178.2(5) ?
    Ag2 O4 S2 O6 . . . . -40.0(3) ?
    Ag2 O4 S2 O5 . . . . -175.0(2) ?
    Ag2 O4 S2 C23 . . . . 73.3(3) ?
    F4 C23 S2 O6 . . . . -178.6(4) ?
    F3 C23 S2 O6 . . . . -60.7(5) ?
    F5 C23 S2 O6 . . . . 60.9(5) ?
    F4 C23 S2 O5 . . . . -59.2(5) ?
    F3 C23 S2 O5 . . . . 58.8(5) ?
    F5 C23 S2 O5 . . . . -179.6(5) ?
    F4 C23 S2 O4 . . . . 60.7(5) ?
    F3 C23 S2 O4 . . . . 178.6(5) ?
    F5 C23 S2 O4 . . . . -59.7(5) ?
loop_
    _geom_hbond_atom_site_label_D
    _geom_hbond_atom_site_label_H
    _geom_hbond_atom_site_label_A
    _geom_hbond_site_symmetry_A
    _geom_hbond_distance_DH
    _geom_hbond_distance_HA
    _geom_hbond_distance_DA
    _geom_hbond_angle_DHA
    C33 H33 O6 4_666 0.93 2.57 3.486(5) 167.6
    C26 H26 O3 1_455 0.93 2.52 3.406(5) 158.5
    C22 H22 O5 4_666 0.93 2.56 3.382(4) 147.7
    C6 H6 O5 4_566 0.93 2.47 3.178(4) 133.3
data_global
_journal_date_recd_electronic     2008-04-19
_journal_date_accepted     2008-04-30
_journal_name_full     'Acta Crystallographica, Section E'
_journal_year     2008
_journal_volume     64
_journal_issue      6
_journal_page_first     m785
_journal_page_last     m785
_journal_paper_category     QM
_journal_coeditor_code     LH2619
_publ_contact_author
;
      Li Hong Liang
      Department of Chemistry
      Dezhou University
      Dezhou Shandong 253023
      People's Republic of China
;
_publ_contact_author_email     hongliangl1968@yahoo.com.cn
_publ_contact_author_fax     '86 534 8985870'
_publ_contact_author_phone     '86 534 8985870'
_publ_section_title
;\
Poly[[{\m~4~-1,2-bis[(3-cyanobenzylidene)hydrazono]-1,2-diphenylethane}\
bis(trifluoromethanesulfonato)disilver(I)] benzene solvate]
;
loop_
    _publ_author_name
    _publ_author_address
    'Li, Hong Liang'
;
Department of Chemistry
      Dezhou University
      Dezhou Shandong 253023
      People's Republic of China
;
