# Supplementary material for: Poly[[{μ4-1,2-bis­[(3-cyano­benzyl­idene)hydrazono]-1,2-diphenyl­ethane}bis­(trifluoro­methane­sulfonato)disilver(I)] benzene solvate]
Source: Acta Crystallogr Sect E Struct Rep Online. 2008 May 7;64(Pt 6):m785. doi: 10.1107/S1600536808012853 (PMC2961533; doi:10.1107/S1600536808012853)
Supplement: Supplementary file 2 [file e-64-0m785-Isup2.hkl]

# 
# h,k,l, Fc-squared, Fo-squared, sigma(Fo-squared) and status flag 
# 
data_I
_shelx_title ' 70611cm in P2(1)/n' 
_shelx_refln_list_code          4 
_shelx_F_calc_maximum      450.85 
_exptl_crystal_F_000      2096.00 
_reflns_d_resolution_high  0.7828 
 
loop_ 
 _symmetry_equiv_pos_as_xyz 
 'x, y, z' 
 '-x+1/2, y+1/2, -z+1/2' 
 '-x, -y, -z' 
 'x-1/2, -y-1/2, z-1/2' 
 
_cell_length_a    10.8308 
_cell_length_b    22.0864 
_cell_length_c    17.0949 
_cell_angle_alpha  90.000 
_cell_angle_beta   90.420 
_cell_angle_gamma  90.000 
 
_shelx_F_squared_multiplier     1.000 
 
loop_ 
 _refln_index_h 
 _refln_index_k 
 _refln_index_l 
 _refln_F_squared_calc 
 _refln_F_squared_meas 
 _refln_F_squared_sigma 
 _refln_observed_status 
   2   0   0    59708.34    64686.93   1038.06 o 
   4   0   0     2491.78     2833.73     81.75 o 
   6   0   0       87.50       82.92     17.24 o 
   8   0   0     9193.42     8305.17    173.53 o 
  10   0   0     1615.54     1396.60    125.21 o 
  12   0   0      990.28      921.54     88.31 o 
   1   1   0     2593.64     2203.65     28.53 o 
   2   1   0    28114.47    32242.73    331.92 o 
   3   1   0     9773.79    11074.15    135.68 o 
   4   1   0      155.19       88.79     11.19 o 
   5   1   0    17653.93    17373.37    213.59 o 
   6   1   0    16721.84    16819.45    253.55 o 
   7   1   0      563.31      551.02     23.53 o 
   8   1   0     1362.58     1313.94     41.62 o 
   9   1   0        0.20        0.00     13.19 o 
  10   1   0      347.60      291.11     24.51 o 
  11   1   0      138.16      218.32     35.34 o 
  12   1   0        2.81        0.10     24.88 o 
  13   1   0      261.91      344.27     45.62 o 
   1   2   0    11515.59    13002.71    136.26 o 
   2   2   0   158001.48   179076.17   1824.24 o 
   3   2   0       13.84       36.27      4.66 o 
   4   2   0       67.87       72.98      5.98 o 
   5   2   0     1953.13     2091.66     40.85 o 
   6   2   0       40.29       42.21      7.47 o 
   7   2   0     2234.77     2299.80     48.14 o 
   8   2   0      339.65      303.67     20.70 o 
   9   2   0      129.25      104.28     17.30 o 
  10   2   0      505.76      475.74     32.36 o 
  11   2   0     2612.80     2731.89     96.53 o 
  12   2   0      124.52       97.95     30.58 o 
  13   2   0     1222.93     1200.12     69.80 o 
   1   3   0    10664.86    12276.98    129.95 o 
   2   3   0    10479.90     9809.41    106.55 o 
   3   3   0    19396.51    19193.32    226.57 o 
   4   3   0      473.48      435.90     12.68 o 
   5   3   0    38572.88    40269.68    419.97 o 
   6   3   0      392.53      299.81     12.99 o 
   7   3   0     8666.90     8176.01    144.93 o 
   8   3   0      416.92      378.38     22.72 o 
   9   3   0       82.34       45.79     14.92 o 
  10   3   0      557.65      537.98     35.16 o 
  11   3   0       53.82      102.44     29.56 o 
  12   3   0      668.57      666.16     56.45 o 
  13   3   0      180.55      244.50     37.99 o 
   1   4   0     7812.24     7657.63     94.75 o 
   2   4   0    14084.39    15612.60    206.00 o 
   3   4   0     1347.53     1220.70     21.36 o 
   4   4   0     1102.58     1223.90     22.77 o 
   5   4   0      379.71      323.83     21.27 o 
   6   4   0     2976.40     3006.57     51.63 o 
   7   4   0      945.27      814.72     34.92 o 
   8   4   0     2937.98     2859.79     68.58 o 
   9   4   0        1.38        3.58     14.67 o 
  10   4   0     2424.56     2180.43     64.67 o 
  11   4   0     1779.62     1826.30     91.83 o 
  12   4   0      383.64      355.01     44.83 o 
  13   4   0     1693.51     1740.37     83.65 o 
   1   5   0    14577.31    16716.05    229.28 o 
   2   5   0    12214.91    13133.60    142.36 o 
   3   5   0     3308.01     2847.35     40.73 o 
   4   5   0      288.29      401.58     13.57 o 
   5   5   0     3277.00     3353.03     48.46 o 
   6   5   0    11879.44    11730.80    136.77 o 
   7   5   0     6705.22     6279.52     97.47 o 
   8   5   0    11124.21    10797.60    155.80 o 
   9   5   0      232.73      213.97     22.24 o 
  10   5   0      426.20      416.21     35.54 o 
  11   5   0      348.51      442.34     86.91 o 
  12   5   0      309.36      378.37     49.90 o 
  13   5   0        2.64       49.37     28.84 o 
   0   6   0   119708.21   121687.37   2762.75 o 
   1   6   0     3756.24     3973.85     82.89 o 
   2   6   0    18986.69    19494.09    232.37 o 
   3   6   0    17536.23    18216.73    196.63 o 
   4   6   0      365.84      390.41     14.08 o 
   5   6   0      339.30      267.45     13.13 o 
   6   6   0      184.91      277.21     14.00 o 
   7   6   0      519.38      567.27     29.11 o 
   8   6   0     1694.71     1570.36     42.69 o 
   9   6   0      321.01      426.03     26.29 o 
  10   6   0     7441.02     7130.29    214.38 o 
  11   6   0       18.55       28.44     25.97 o 
  12   6   0      503.19      605.55     53.20 o 
  13   6   0        0.24       44.29     26.35 o 
   1   7   0     6817.45     7010.59    134.24 o 
   2   7   0     3975.85     3740.47     56.45 o 
   3   7   0     3879.33     3411.19     54.79 o 
   4   7   0     2184.92     2326.56     85.00 o 
   5   7   0     5913.49     5297.08     70.91 o 
   6   7   0     3477.16     3490.44     53.27 o 
   7   7   0     4501.89     4429.71     77.12 o 
   8   7   0     1055.20     1053.58     36.07 o 
   9   7   0      327.86      288.35     23.90 o 
  10   7   0      161.60      193.21     26.77 o 
  11   7   0      139.09      116.29     23.65 o 
  12   7   0        4.40       24.15     37.36 o 
  13   7   0        5.26       52.47     29.66 o 
   0   8   0     3945.61     3807.51    120.87 o 
   1   8   0    14991.93    14343.22    410.17 o 
   2   8   0     4202.73     4239.34     63.67 o 
   3   8   0    24361.97    24107.70    291.69 o 
   4   8   0      266.26      204.30     16.92 o 
   5   8   0     4111.53     4362.72     84.33 o 
   6   8   0      815.85      807.80     34.79 o 
   7   8   0       71.62      106.13     16.32 o 
   8   8   0     1054.62      991.63     39.86 o 
   9   8   0       69.07       63.16     16.45 o 
  10   8   0       71.11       97.75     22.63 o 
  11   8   0      501.28      584.06     66.60 o 
  12   8   0      213.25      298.55     42.92 o 
  13   8   0      803.79     1037.91     98.62 o 
   1   9   0      573.21      712.96     33.88 o 
   2   9   0     3235.02     3397.81     68.91 o 
   3   9   0     3225.03     2598.62     66.57 o 
   4   9   0      718.89      616.62     23.33 o 
   5   9   0    18826.76    19527.90    245.25 o 
   6   9   0      943.91      925.26     31.49 o 
   7   9   0     4809.97     4516.74     96.87 o 
   8   9   0     1954.27     1917.00     77.32 o 
   9   9   0      210.91      224.52     23.09 o 
  10   9   0       43.13       46.97     20.67 o 
  11   9   0        1.63       11.59     19.29 o 
  12   9   0      190.05      306.20     42.82 o 
  13   9   0      182.64      338.44     89.60 o 
   0  10   0     9807.77     9673.38    262.60 o 
   1  10   0      879.51      788.62     37.57 o 
   2  10   0     2514.40     2855.69     59.38 o 
   3  10   0     1287.44     1112.08     29.86 o 
   4  10   0     2533.75     2286.33     54.84 o 
   5  10   0     1862.58     1776.59     42.36 o 
   6  10   0      137.97      112.23     15.71 o 
   7  10   0      254.02      268.86     21.84 o 
   8  10   0      921.99     1065.91     38.74 o 
   9  10   0      235.64      271.18     24.99 o 
  10  10   0      596.99      608.23     40.45 o 
  11  10   0      285.73      317.79     34.73 o 
  12  10   0        5.21       18.67     28.44 o 
   1  11   0     2003.63     1668.89     57.23 o 
   2  11   0     1279.07     1369.65     39.34 o 
   3  11   0     2209.85     2116.68     51.34 o 
   4  11   0      131.77      193.36     17.24 o 
   5  11   0       80.53       43.84     13.16 o 
   6  11   0     7175.05     6838.46    124.55 o 
   7  11   0     1528.26     1322.10     41.20 o 
   8  11   0     2143.10     1957.13     91.46 o 
   9  11   0     1573.19     1549.53     55.80 o 
  10  11   0      338.67      348.59     34.28 o 
  11  11   0      329.67      344.88     36.08 o 
  12  11   0      444.26      461.48     82.92 o 
   0  12   0    13331.84    12656.56    339.90 o 
   1  12   0     5366.30     5398.75    123.32 o 
   2  12   0     4825.14     4497.97    193.77 o 
   3  12   0     3356.11     2954.18     72.95 o 
   4  12   0     1885.86     1778.16     42.81 o 
   5  12   0       56.94       99.50     19.58 o 
   6  12   0      484.14      512.63     27.06 o 
   7  12   0     2506.65     2372.35     57.06 o 
   8  12   0     1576.34     1610.82     70.53 o 
   9  12   0      350.75      353.35     33.41 o 
  10  12   0     1298.32     1185.02     61.19 o 
  11  12   0      149.98      145.11     28.86 o 
  12  12   0       67.63      156.12     44.98 o 
   1  13   0     6313.27     5396.04    319.52 o 
   2  13   0        7.12       20.69     19.84 o 
   3  13   0      143.65      184.78     38.31 o 
   4  13   0     1265.25     1112.92     42.02 o 
   5  13   0     2395.34     2367.88     64.17 o 
   6  13   0      788.98      674.10     31.46 o 
   7  13   0       51.53       65.92     24.61 o 
   8  13   0      451.63      430.29     36.08 o 
   9  13   0      947.66      883.38     46.94 o 
  10  13   0       91.53      106.89     25.46 o 
  11  13   0      643.03      734.32     48.27 o 
  12  13   0        0.41       22.96     48.02 o 
   0  14   0     1639.54     1401.99     84.10 o 
   1  14   0     2606.31     2463.98     79.83 o 
   2  14   0     4421.74     3803.91    340.02 o 
   3  14   0     4018.05     3868.60     81.95 o 
   4  14   0     1985.74     1697.25    143.95 o 
   5  14   0      294.54      302.87     30.73 o 
   6  14   0     3942.22     4117.84     79.25 o 
   7  14   0      141.61      133.79     20.67 o 
   8  14   0      473.63      499.15     31.35 o 
   9  14   0        3.58        4.48     19.04 o 
  10  14   0       56.48       49.13     24.64 o 
  11  14   0      331.36      416.25     54.70 o 
   1  15   0       18.72        8.38     34.08 o 
   2  15   0     1720.37     1500.24     49.10 o 
   3  15   0      634.11      591.56     33.01 o 
   4  15   0     1981.79     1848.45     75.43 o 
   5  15   0     1205.96     1157.18     60.12 o 
   6  15   0      197.20      230.48     24.34 o 
   7  15   0      562.45      620.01     33.45 o 
   8  15   0      220.33      266.90     26.91 o 
   9  15   0        0.57        1.48     19.73 o 
  10  15   0        1.70        0.00     27.38 o 
  11  15   0       63.76       92.72     36.27 o 
   0  16   0     3177.11     2953.20    131.65 o 
   1  16   0      800.47      752.89     50.23 o 
   2  16   0     1733.00     1597.14     62.92 o 
   3  16   0      939.72      831.10     39.64 o 
   4  16   0      963.32      976.32     60.63 o 
   5  16   0      185.46      162.83     25.16 o 
   6  16   0     1299.91     1226.28     49.68 o 
   7  16   0      980.26      905.27     39.46 o 
   8  16   0       79.81       52.83     23.12 o 
   9  16   0       77.27      108.56     35.03 o 
  10  16   0      185.65      142.04     37.94 o 
  11  16   0        6.31        7.00     32.12 o 
   1  17   0     1475.03     1323.70     65.42 o 
   2  17   0     1084.71      986.19     60.90 o 
   3  17   0      287.92      267.62     28.07 o 
   4  17   0        0.61       23.76     26.91 o 
   5  17   0       18.27        0.97     18.24 o 
   6  17   0      124.36      177.88     37.45 o 
   7  17   0      134.30      117.91     25.54 o 
   8  17   0      507.21      576.32     42.30 o 
   9  17   0     1353.32     1406.98     74.04 o 
  10  17   0       21.65        0.00     32.91 o 
  11  17   0      292.99      311.70     50.63 o 
   0  18   0     1256.07     1546.52    105.41 o 
   1  18   0      347.86      298.81     41.79 o 
   2  18   0     2417.24     2331.51     67.46 o 
   3  18   0      435.31      497.98     39.93 o 
   4  18   0       81.50       59.20     20.57 o 
   5  18   0      340.52      294.89     31.96 o 
   6  18   0      207.65      237.91     30.56 o 
   7  18   0      776.18      769.01     94.05 o 
   8  18   0       12.04        0.00     27.18 o 
   9  18   0      171.79      277.14     46.15 o 
  10  18   0       79.99      102.05     50.95 o 
   1  19   0      466.70      413.44     51.07 o 
   2  19   0      621.70      551.73     37.17 o 
   3  19   0      522.29      525.72     36.60 o 
   4  19   0       89.83       53.22     21.97 o 
   5  19   0      495.43      544.64     38.88 o 
   6  19   0       21.40       25.86     38.42 o 
   7  19   0       13.02       13.03     27.59 o 
   8  19   0       10.32        0.00     39.12 o 
   9  19   0      779.34      879.38     96.28 o 
  10  19   0       69.74       78.24     55.05 o 
   0  20   0       14.73        0.00     37.95 o 
   1  20   0      218.96      234.95     42.42 o 
   2  20   0        1.37       12.28     21.02 o 
   3  20   0       29.52       13.83     19.82 o 
   4  20   0     2780.18     3021.41     82.48 o 
   5  20   0       77.86      104.00     35.04 o 
   6  20   0      836.43      846.78     62.18 o 
   7  20   0      105.11       37.03     34.44 o 
   8  20   0       81.90      209.89     61.37 o 
   9  20   0        1.72        0.00     44.51 o 
   1  21   0     1520.53     1663.57     60.52 o 
   2  21   0      436.33      433.33     36.80 o 
   3  21   0      366.59      411.49     50.27 o 
   4  21   0        1.99        0.00     51.77 o 
   5  21   0      110.54      151.32     39.59 o 
   6  21   0      136.01      199.51     41.89 o 
   7  21   0        0.27        0.00     31.95 o 
   8  21   0       83.99      105.41     53.17 o 
   9  21   0      139.81        0.00     52.71 o 
   0  22   0     2053.62     2320.25    140.78 o 
   1  22   0      207.18      179.10     29.38 o 
   2  22   0       10.70       81.94     38.57 o 
   3  22   0       26.00       46.73     35.52 o 
   4  22   0      182.71      206.31     42.07 o 
   5  22   0       71.46       76.16     35.96 o 
   6  22   0      629.32      566.18     58.96 o 
   7  22   0       48.97       75.63     37.41 o 
   8  22   0       45.21       40.99     55.05 o 
   1  23   0     1808.96     1858.28    197.94 o 
   2  23   0       25.51       23.02     38.06 o 
   3  23   0      476.79      537.66     66.88 o 
   4  23   0        9.02        0.00     44.16 o 
   5  23   0       56.12       40.49     41.46 o 
   6  23   0       89.47      148.10     43.39 o 
   7  23   0        1.32        0.00     78.47 o 
   8  23   0        9.96        0.00     49.43 o 
   0  24   0      475.25      472.48     83.86 o 
   1  24   0      185.98      240.99     50.79 o 
   2  24   0      274.39      282.45     54.25 o 
   3  24   0      537.02      546.85    119.94 o 
   4  24   0      262.35      255.50     49.72 o 
   5  24   0       15.62       32.13     48.61 o 
   6  24   0        6.11        5.79     43.10 o 
   7  24   0       79.58       52.94     59.27 o 
   1  25   0      488.91      515.44     81.05 o 
   2  25   0      219.74      182.30     51.56 o 
   3  25   0        1.16        2.75     41.49 o 
   4  25   0       18.85       67.51     39.45 o 
   5  25   0        0.06        0.00     79.76 o 
   6  25   0      165.30      164.28     48.55 o 
   0  26   0        0.30       14.76     62.08 o 
   1  26   0        3.60       26.90     45.51 o 
   2  26   0      296.87      378.61     62.03 o 
   3  26   0       13.39       44.30     60.20 o 
   4  26   0      237.56      281.15     55.16 o 
   5  26   0        0.02        0.00     41.72 o 
   1  27   0       11.91       42.51     58.45 o 
   2  27   0        4.12        0.00     43.09 o 
   3  27   0        3.01        0.00     45.30 o 
   4  27   0        0.20        0.00     60.20 o 
   0  28   0        7.57        0.00     60.67 o 
   1  28   0        1.55       89.08     52.33 o 
 -13   0   1      394.55      378.08     68.17 o 
 -11   0   1      264.36      338.49     59.27 o 
  -9   0   1     1743.08     1287.82     79.18 o 
  -7   0   1     3266.34     2836.52     96.16 o 
  -5   0   1     1376.00     1616.24    147.93 o 
  -3   0   1     2330.32     2422.13     52.70 o 
  -1   0   1    21421.24    24182.39    402.63 o 
   1   0   1   100246.13   117304.43   1584.68 o 
   3   0   1     6704.15     6929.04    126.55 o 
   5   0   1     4356.93     4570.09     98.72 o 
   7   0   1      146.60      138.11     20.70 o 
   9   0   1      476.42      513.63     40.17 o 
  11   0   1     4309.08     4087.67    171.94 o 
  13   0   1      725.64      810.51     85.97 o 
 -13   1   1       39.33       31.62     39.82 o 
 -12   1   1       71.57      110.71     31.34 o 
 -11   1   1       99.25       64.14     27.40 o 
 -10   1   1      809.97      918.37     54.23 o 
  -9   1   1     2663.39     2570.89     56.86 o 
  -8   1   1      211.41      237.08     18.78 o 
  -7   1   1    17715.66    17516.84    222.66 o 
  -6   1   1      217.22      262.89     15.35 o 
  -5   1   1    33695.92    34840.25    408.73 o 
  -4   1   1    14255.91    13893.24    170.25 o 
  -3   1   1        6.30       17.51      5.15 o 
  -2   1   1      555.52      523.27     11.99 o 
  -1   1   1     4641.66     5555.15     60.84 o 
   1   1   1      198.61      242.75      5.71 o 
   2   1   1    22395.21    23594.72    273.25 o 
   3   1   1    21546.89    23765.90    278.50 o 
   4   1   1      198.22      181.45     10.96 o 
   5   1   1    35676.75    39087.09    457.58 o 
   6   1   1    12751.40    12764.14    166.21 o 
   7   1   1       43.75       38.69     10.73 o 
   8   1   1      719.23      715.42     29.03 o 
   9   1   1     4415.67     4106.56     77.21 o 
  10   1   1        0.06        0.00     13.49 o 
  11   1   1     2534.40     2417.97     72.48 o 
  12   1   1       77.78      130.89     31.86 o 
  13   1   1       98.78       75.21     31.13 o 
 -13   2   1      299.95      414.20     49.68 o 
 -12   2   1     1746.15     1882.79     83.57 o 
 -11   2   1       15.89        0.00     27.41 o 
 -10   2   1     2512.94     2671.64     92.19 o 
  -9   2   1      405.84      409.14     33.65 o 
  -8   2   1     1308.83     1088.24     33.58 o 
  -7   2   1      645.77      537.30     23.61 o 
  -6   2   1      702.79      749.10     19.92 o 
  -5   2   1       25.33       20.30      7.00 o 
  -4   2   1     3726.42     4020.25     51.72 o 
  -3   2   1     7944.90     7983.65    102.89 o 
  -2   2   1     1745.23     2244.07     29.14 o 
  -1   2   1     8325.28    11039.07    116.37 o 
   0   2   1   103165.45   113492.57   1515.67 o 
   1   2   1      994.37     1014.50     16.51 o 
   2   2   1    13807.89    15249.48    180.35 o 
   3   2   1     6131.01     6594.97     86.14 o 
   4   2   1     3577.37     4124.69     61.40 o 
   5   2   1      156.88      188.19     15.24 o 
   6   2   1       26.21       23.15      9.98 o 
   7   2   1       89.55       56.97     16.57 o 
   8   2   1    10435.95    10322.70    146.68 o 
   9   2   1      142.99      174.06     20.47 o 
  10   2   1      207.12      161.76     20.83 o 
  11   2   1      840.46      889.96     45.98 o 
  12   2   1       49.29       91.98     28.44 o 
  13   2   1      120.18      173.29     49.31 o 
 -13   3   1       80.54      138.58     34.71 o 
 -12   3   1       14.06       47.53     26.79 o 
 -11   3   1      388.39      365.83     43.26 o 
 -10   3   1      187.62      217.19     26.12 o 
  -9   3   1       14.68        0.00     15.14 o 
  -8   3   1     3180.12     3071.16     60.23 o 
  -7   3   1      346.88      334.17     20.02 o 
  -6   3   1      131.20      136.40     10.29 o 
  -5   3   1     1657.43     1468.19     30.49 o 
  -4   3   1    36993.00    39130.87    405.57 o 
  -3   3   1     8709.25     9193.04    102.51 o 
  -2   3   1    53354.02    59190.43    603.16 o 
  -1   3   1       57.96      115.69      5.47 o 
   0   3   1     5979.16     5961.92     85.74 o 
   1   3   1       16.25       18.80      3.33 o 
   2   3   1      481.41      395.69     22.87 o 
   3   3   1      955.06      853.24     25.97 o 
   4   3   1    11625.43    11345.25    143.68 o 
   5   3   1     3753.24     3531.07     75.03 o 
   6   3   1    22025.23    22407.09    275.27 o 
   7   3   1      561.43      477.31     22.61 o 
   8   3   1     6864.82     6866.83    114.28 o 
   9   3   1      458.27      535.96     28.13 o 
  10   3   1     1327.27     1199.35     41.41 o 
  11   3   1       28.86       41.88     21.25 o 
  12   3   1       23.98       28.36     33.61 o 
  13   3   1      378.19      507.76     87.14 o 
 -13   4   1      180.72      240.71     41.27 o 
 -12   4   1     1066.69     1149.53     87.02 o 
 -11   4   1      618.00      695.14     54.04 o 
 -10   4   1     2891.33     2676.74     72.22 o 
  -9   4   1     3543.96     3103.52    108.20 o 
  -8   4   1     1199.77     1110.29     37.53 o 
  -7   4   1     3927.56     3760.90     70.19 o 
  -6   4   1      150.92      161.23     16.41 o 
  -5   4   1     9667.42     9528.57    111.42 o 
  -4   4   1     1027.47     1073.92     21.58 o 
  -3   4   1     1923.27     2338.15     33.73 o 
  -2   4   1    58285.54    63582.22    648.08 o 
  -1   4   1    14114.84    16359.32    172.34 o 
   0   4   1      537.38      601.55     29.43 o 
   1   4   1    20520.47    20205.28    411.73 o 
   2   4   1    14340.83    16178.54    287.97 o 
   3   4   1     5230.62     5514.20    100.55 o 
   4   4   1      195.93      247.33     13.28 o 
   5   4   1      426.67      408.66     18.34 o 
   6   4   1     1008.29      887.19     27.88 o 
   7   4   1     1209.47     1129.92     33.40 o 
   8   4   1     1676.54     1412.88     41.39 o 
   9   4   1     1088.39      939.99     35.02 o 
  10   4   1     2902.62     2661.63     62.54 o 
  11   4   1     2190.51     2030.74     96.28 o 
  12   4   1      229.28      269.26     70.28 o 
  13   4   1      352.62      436.43     50.68 o 
 -13   5   1      105.65      124.99     58.56 o 
 -12   5   1       63.55      103.56     29.61 o 
 -11   5   1       83.48       52.98     27.95 o 
 -10   5   1       22.81        9.35     17.67 o 
  -9   5   1       77.29      123.90     31.30 o 
  -8   5   1       34.80       57.12     14.20 o 
  -7   5   1    19866.35    19580.02    284.97 o 
  -6   5   1      599.29      544.55     32.83 o 
  -5   5   1    27487.26    27907.17    297.14 o 
  -4   5   1      172.24      226.77     14.60 o 
  -3   5   1     1640.36     1442.62     25.90 o 
  -2   5   1     8424.14     8559.08     96.57 o 
  -1   5   1     7727.25     8854.42     98.50 o 
   0   5   1    19450.80    21081.55    418.06 o 
   1   5   1     2264.05     2312.93     41.53 o 
   2   5   1     7092.61     7258.83     93.80 o 
   3   5   1     6001.37     5936.89    144.51 o 
   4   5   1     3088.97     3087.18     51.46 o 
   5   5   1    16942.81    18061.97    283.30 o 
   6   5   1     4045.21     4498.79     85.20 o 
   7   5   1     1075.95     1128.80     47.61 o 
   8   5   1      308.86      288.19     31.46 o 
   9   5   1     1912.11     1905.45     49.87 o 
  10   5   1        1.62        0.00     15.62 o 
  11   5   1      103.34      115.72     24.14 o 
  12   5   1       31.24       99.23     29.84 o 
  13   5   1      280.48      334.45     43.89 o 
 -13   6   1      649.45      847.93     65.49 o 
 -12   6   1        2.09        0.00     20.54 o 
 -11   6   1       59.14       61.45     26.47 o 
 -10   6   1      145.89      157.36     24.63 o 
  -9   6   1     2263.54     2046.05     60.85 o 
  -8   6   1      207.99      251.09     20.58 o 
  -7   6   1     3095.55     3054.20     59.64 o 
  -6   6   1     3411.72     3634.54     54.59 o 
  -5   6   1      103.83       59.24      9.21 o 
  -4   6   1        4.22        7.71      5.78 o 
  -3   6   1      155.00      139.51      9.00 o 
  -2   6   1     4962.66     4862.40     66.12 o 
  -1   6   1     3768.52     3349.04     49.64 o 
   0   6   1     3224.67     3682.66     98.62 o 
   1   6   1    10567.67    12137.23    227.81 o 
   2   6   1    24641.21    25978.58    305.35 o 
   3   6   1    28956.91    30653.24    421.73 o 
   4   6   1     7739.31     7930.64    173.60 o 
   5   6   1     2523.17     2730.00     50.54 o 
   6   6   1     1490.75     1371.01     35.71 o 
   7   6   1      800.33      793.98     35.37 o 
   8   6   1        2.89       12.59     11.91 o 
   9   6   1     2728.30     2631.12     63.84 o 
  10   6   1       27.52       22.09     21.03 o 
  11   6   1     3930.59     3689.92     92.84 o 
  12   6   1        1.11       29.14     23.62 o 
  13   6   1     1126.74     1203.31     69.74 o 
 -13   7   1      161.82      259.49     41.72 o 
 -12   7   1        2.57       41.90     26.73 o 
 -11   7   1      208.08      270.91     40.35 o 
 -10   7   1      379.61      391.34     33.02 o 
  -9   7   1      508.90      479.57     39.35 o 
  -8   7   1     2743.79     2466.30     55.30 o 
  -7   7   1     9844.18     9222.98    316.88 o 
  -6   7   1      597.25      601.39     23.13 o 
  -5   7   1    11995.92    13269.46    152.15 o 
  -4   7   1     8897.14     9002.37    107.02 o 
  -3   7   1       56.71       37.56      7.05 o 
  -2   7   1    27589.33    28409.54    298.85 o 
  -1   7   1      133.97      235.09     30.95 o 
   0   7   1    34537.07    37484.25    618.82 o 
   1   7   1    22985.21    23334.85    921.89 o 
   2   7   1     2557.00     2486.48     48.59 o 
   3   7   1    32771.67    35558.36    416.54 o 
   4   7   1      406.54      399.82     18.16 o 
   5   7   1    12358.64    13482.96    175.05 o 
   6   7   1    10480.79    10410.52    199.32 o 
   7   7   1     2565.94     2533.33     54.25 o 
   8   7   1     3554.05     3231.91     65.80 o 
   9   7   1      565.71      560.53     29.80 o 
  10   7   1       53.12       45.93     23.16 o 
  11   7   1       29.35       41.77     20.45 o 
  12   7   1       93.85      136.05     32.42 o 
  13   7   1      104.37      108.74     32.15 o 
 -13   8   1        6.38       65.66     30.20 o 
 -12   8   1      283.86      279.80     42.90 o 
 -11   8   1       32.66       20.60     29.16 o 
 -10   8   1     2559.41     2402.34     72.13 o 
  -9   8   1        7.86       31.02     17.70 o 
  -8   8   1      273.70      283.26     22.45 o 
  -7   8   1      286.77      232.14     19.49 o 
  -6   8   1     2055.08     2128.76     39.82 o 
  -5   8   1      528.93      567.53     23.13 o 
  -4   8   1     1250.10     1017.14     24.18 o 
  -3   8   1     3279.72     3135.35     46.51 o 
  -2   8   1    56647.38    58328.78    600.78 o 
  -1   8   1      456.02      523.00     86.56 o 
   0   8   1    41276.23    43324.48    714.82 o 
   1   8   1     4698.91     4569.35     98.39 o 
   2   8   1        9.28        3.89      7.68 o 
   3   8   1       23.06       30.90      8.52 o 
   4   8   1    17893.12    18521.47    229.99 o 
   5   8   1     5860.24     6125.59     92.70 o 
   6   8   1      208.85      251.62     19.06 o 
   7   8   1     3905.96     3954.71     81.76 o 
   8   8   1     2725.20     2694.35     59.97 o 
   9   8   1     1453.95     1377.39     74.15 o 
  10   8   1      348.58      343.72     29.04 o 
  11   8   1      208.00      214.53     29.66 o 
  12   8   1       20.46       57.40     26.64 o 
  13   8   1        8.26       19.24     27.80 o 
 -13   9   1      155.30      197.57     44.38 o 
 -12   9   1      183.09      144.66     36.45 o 
 -11   9   1      541.94      490.14     50.44 o 
 -10   9   1       56.28       59.15     21.58 o 
  -9   9   1      952.76     1045.60     45.48 o 
  -8   9   1       65.63       47.26     21.81 o 
  -7   9   1      379.10      362.94     23.31 o 
  -6   9   1      194.08      164.76     14.15 o 
  -5   9   1     3559.03     3954.65     59.20 o 
  -4   9   1    11206.60    11700.66    136.95 o 
  -3   9   1     2157.28     1974.36     39.04 o 
  -2   9   1    17796.43    18196.37    223.03 o 
  -1   9   1    22214.52    22766.14   1225.83 o 
   0   9   1      976.35     1262.04    175.57 o 
   1   9   1     2060.86     2015.68     58.50 o 
   2   9   1     1403.58     1602.95     39.34 o 
   3   9   1     3633.46     3935.69     63.56 o 
   4   9   1    12733.51    13690.83    177.98 o 
   5   9   1      985.16      939.57     29.49 o 
   6   9   1    23160.12    24045.48    345.94 o 
   7   9   1     1340.88     1258.37     38.41 o 
   8   9   1     2974.88     3030.66     65.11 o 
   9   9   1     2259.71     2295.27     65.42 o 
  10   9   1      229.89      272.88     30.46 o 
  11   9   1       30.29       27.40     19.86 o 
  12   9   1        0.24       27.50     35.84 o 
  13   9   1       17.70       75.39     31.34 o 
 -12  10   1       20.14       18.74     28.82 o 
 -11  10   1      115.13      115.91     34.95 o 
 -10  10   1      364.77      481.75     51.92 o 
  -9  10   1     1903.03     1841.28     60.53 o 
  -8  10   1     1866.75     1798.74     48.70 o 
  -7  10   1     2797.45     2722.33     76.45 o 
  -6  10   1     1321.10     1228.12     36.65 o 
  -5  10   1      366.33      335.47     17.85 o 
  -4  10   1      468.87      429.19     20.74 o 
  -3  10   1     1689.32     1383.85     33.90 o 
  -2  10   1    11568.25    10725.70    164.02 o 
  -1  10   1      739.72      718.90     37.17 o 
   0  10   1    18394.31    17130.11    305.11 o 
   1  10   1     9645.92     9699.98    186.73 o 
   2  10   1     1559.63     1429.64     88.29 o 
   3  10   1     2868.47     2826.93     74.04 o 
   4  10   1      145.40      170.25     18.83 o 
   5  10   1      980.50      949.06     35.94 o 
   6  10   1      172.71      179.83     18.20 o 
   7  10   1     2446.37     2393.60     72.90 o 
   8  10   1     1115.47     1053.96     38.22 o 
   9  10   1      428.52      490.37     31.41 o 
  10  10   1       30.49       13.88     18.86 o 
  11  10   1     1172.56     1203.56     52.45 o 
  12  10   1       97.71       87.40     28.18 o 
 -12  11   1        3.35        2.68     29.69 o 
 -11  11   1      222.09      234.25     64.77 o 
 -10  11   1      396.45      359.97     35.20 o 
  -9  11   1      114.90      140.60     24.91 o 
  -8  11   1     1516.56     1504.31     45.83 o 
  -7  11   1     5789.33     5541.42     94.76 o 
  -6  11   1        8.71       22.56     13.30 o 
  -5  11   1    13278.38    13042.22    174.99 o 
  -4  11   1      304.51      273.85     18.68 o 
  -3  11   1     3117.89     2907.84     54.00 o 
  -2  11   1      119.56       91.51     15.03 o 
  -1  11   1      538.46      647.20     61.96 o 
   0  11   1     3758.41     3698.98     92.17 o 
   1  11   1       67.88       81.33     19.80 o 
   2  11   1     8032.25     7998.35    207.64 o 
   3  11   1      907.96      700.76     28.68 o 
   4  11   1     7344.50     7265.41    107.09 o 
   5  11   1     2247.53     2199.05    111.27 o 
   6  11   1      113.13      132.09     17.51 o 
   7  11   1      365.29      326.95     24.49 o 
   8  11   1       74.35       67.05     17.10 o 
   9  11   1      866.78      915.93     38.06 o 
  10  11   1     1256.58     1187.92     51.79 o 
  11  11   1      145.98      200.67     30.19 o 
  12  11   1      448.28      497.31     76.60 o 
 -12  12   1       25.96       31.26     30.95 o 
 -11  12   1       13.24      113.24     33.78 o 
 -10  12   1      406.09      432.27     49.77 o 
  -9  12   1      960.85      922.51     45.84 o 
  -8  12   1      389.62      373.55     33.01 o 
  -7  12   1     3374.09     3107.10     99.37 o 
  -6  12   1     4252.50     4272.29     77.93 o 
  -5  12   1       81.07      129.95     19.00 o 
  -4  12   1     2154.73     1970.94     46.30 o 
  -3  12   1       62.11       63.01     22.58 o 
  -2  12   1      423.46      388.41     24.07 o 
  -1  12   1     2173.49     2205.45     90.42 o 
   0  12   1     4093.73     4022.63    104.12 o 
   1  12   1     4633.46     4389.44    163.27 o 
   2  12   1     1648.03     1525.57     59.66 o 
   3  12   1     3761.84     3658.43     91.52 o 
   4  12   1     4815.54     4430.08    111.82 o 
   5  12   1      923.54      933.57     32.83 o 
   6  12   1     1906.24     1965.79     64.51 o 
   7  12   1       33.00       50.25     16.50 o 
   8  12   1      901.59      806.57     36.07 o 
   9  12   1     1644.53     1686.10     87.67 o 
  10  12   1        8.58        5.64     19.65 o 
  11  12   1     1348.26     1406.67     70.40 o 
  12  12   1      144.96      168.78     38.77 o 
 -12  13   1      160.27      197.91     44.56 o 
 -11  13   1      142.03      160.88     40.64 o 
 -10  13   1      709.76      660.47     44.33 o 
  -9  13   1      597.03      619.46     41.37 o 
  -8  13   1      843.91      778.02     35.99 o 
  -7  13   1     3377.54     3229.49     68.66 o 
  -6  13   1      320.75      320.85     24.42 o 
  -5  13   1     4043.03     3677.47     69.88 o 
  -4  13   1     5471.03     5299.44     87.16 o 
  -3  13   1     6201.05     5879.04    107.62 o 
  -2  13   1     3526.38     3376.78     74.00 o 
  -1  13   1     4543.28     4437.51    110.31 o 
   0  13   1     2514.60     2578.39     78.37 o 
   1  13   1     5545.09     5030.52    125.09 o 
   2  13   1     3753.14     3320.73     71.09 o 
   3  13   1      557.98      441.95     26.57 o 
   4  13   1        8.44       31.24     15.22 o 
   5  13   1       42.99       49.00     14.67 o 
   6  13   1     5937.24     5624.94    164.93 o 
   7  13   1      232.32      259.23     24.31 o 
   8  13   1     1044.19      890.94     38.12 o 
   9  13   1        0.09        8.77     17.11 o 
  10  13   1      204.83      213.48     30.14 o 
  11  13   1       96.24       74.30     33.32 o 
  12  13   1      676.09      750.25     64.65 o 
 -11  14   1       53.15       59.75     46.03 o 
 -10  14   1     1053.12      988.46     53.23 o 
  -9  14   1      123.47      120.06     26.14 o 
  -8  14   1       16.01        0.00     17.17 o 
  -7  14   1       43.17       43.04     17.05 o 
  -6  14   1      874.61      796.36     37.23 o 
  -5  14   1     1575.56     1484.25     45.15 o 
  -4  14   1      267.64      251.95     25.21 o 
  -3  14   1     2394.27     2307.99     83.96 o 
  -2  14   1     3173.37     2871.19    248.80 o 
  -1  14   1     1734.33     1578.76     64.77 o 
   0  14   1     4316.37     3961.11    104.74 o 
   1  14   1      964.76      840.94     89.72 o 
   2  14   1      842.98      803.96     57.69 o 
   3  14   1     1171.90      981.19     38.69 o 
   4  14   1     1213.39     1094.56     57.46 o 
   5  14   1      981.30      889.02     39.97 o 
   6  14   1      142.59      135.76     20.07 o 
   7  14   1     2782.47     2733.67     63.49 o 
   8  14   1     1078.41      977.50     40.33 o 
   9  14   1      338.51      423.25     31.22 o 
  10  14   1      268.06      223.20     44.27 o 
  11  14   1       48.35       88.93     33.49 o 
 -11  15   1      366.06      439.72     53.40 o 
 -10  15   1        3.38        0.00     22.35 o 
  -9  15   1      248.02      242.89     31.49 o 
  -8  15   1      256.21      320.38     33.06 o 
  -7  15   1      182.42      223.57     30.73 o 
  -6  15   1      485.78      515.54     34.18 o 
  -5  15   1      179.73      180.73     25.02 o 
  -4  15   1      967.93      933.32     41.61 o 
  -3  15   1     3681.92     3447.87     93.85 o 
  -2  15   1     1928.84     1702.01    114.17 o 
  -1  15   1    12593.24     9773.88    287.66 o 
   0  15   1       91.89       81.38     31.39 o 
   1  15   1      324.42      263.87     46.38 o 
   2  15   1      885.83      809.55     38.15 o 
   3  15   1     1637.13     1320.77     46.15 o 
   4  15   1     1965.17     1868.66     56.03 o 
   5  15   1     2374.77     2472.77     98.06 o 
   6  15   1     1980.17     1970.10     60.34 o 
   7  15   1      163.76      206.89     23.98 o 
   8  15   1     1295.38     1408.77     64.65 o 
   9  15   1     1120.26     1093.77     53.35 o 
  10  15   1       90.12      124.48     36.45 o 
  11  15   1      210.60      296.51     45.10 o 
 -11  16   1      112.24      179.81     41.81 o 
 -10  16   1       28.60       39.69     25.97 o 
  -9  16   1      101.72       60.25     25.89 o 
  -8  16   1      309.38      348.82     35.31 o 
  -7  16   1       83.44       81.14     20.16 o 
  -6  16   1     2396.88     2461.01     98.26 o 
  -5  16   1      412.19      409.78     38.80 o 
  -4  16   1     2111.29     2000.01     88.89 o 
  -3  16   1     3241.50     2733.37     73.40 o 
  -2  16   1     4126.32     3857.88     86.78 o 
  -1  16   1      110.17       85.43     49.08 o 
   0  16   1      135.01       83.62     30.62 o 
   1  16   1     4077.90     3893.94    208.13 o 
   2  16   1     3567.27     3467.81     79.90 o 
   3  16   1     2222.92     2013.60     73.77 o 
   4  16   1      981.78      903.69     41.23 o 
   5  16   1      837.56      821.04     41.56 o 
   6  16   1      682.64      661.39     38.73 o 
   7  16   1      430.77      588.04     49.78 o 
   8  16   1       43.88       22.63     22.25 o 
   9  16   1       59.43       39.68     46.62 o 
  10  16   1       57.94       36.53     30.63 o 
  11  16   1       47.84       55.43     34.16 o 
 -11  17   1       10.29        0.00     55.28 o 
 -10  17   1       81.93      188.37     43.71 o 
  -9  17   1        3.89        0.00     22.55 o 
  -8  17   1      655.80      711.02     44.83 o 
  -7  17   1      676.01      761.95     37.78 o 
  -6  17   1      722.00      745.26     42.17 o 
  -5  17   1      996.92      976.63     45.15 o 
  -4  17   1      139.69      127.21     23.94 o 
  -3  17   1       24.72       30.58     20.18 o 
  -2  17   1      189.58      167.70     24.72 o 
  -1  17   1     1264.55     1164.35     65.14 o 
   0  17   1     1624.71     1466.68     68.80 o 
   1  17   1       50.01        4.25     27.94 o 
   2  17   1     2319.97     2171.75     62.71 o 
   3  17   1     3698.59     3845.52     87.72 o 
   4  17   1      571.30      532.99     73.12 o 
   5  17   1      664.92      638.55     38.62 o 
   6  17   1       47.22       25.25     33.38 o 
   7  17   1       35.00        8.94     25.57 o 
   8  17   1      143.43      141.91     53.76 o 
   9  17   1      575.57      674.96     61.96 o 
  10  17   1      671.35      723.66     62.91 o 
  11  17   1       15.89        0.00     46.38 o 
 -10  18   1       67.91      125.13     39.62 o 
  -9  18   1        4.96        0.00     30.02 o 
  -8  18   1       27.29       44.59     24.42 o 
  -7  18   1       24.15       67.85     24.20 o 
  -6  18   1     1649.96     1602.27     58.53 o 
  -5  18   1       33.33       31.37     20.88 o 
  -4  18   1     4077.63     3958.35    190.76 o 
  -3  18   1       87.22       88.13     23.41 o 
  -2  18   1       22.02       35.51     20.23 o 
  -1  18   1      216.65      260.36     39.41 o 
   0  18   1       85.15      118.95     60.09 o 
   1  18   1      273.34      316.86     43.54 o 
   2  18   1       36.10       70.09     22.33 o 
   3  18   1      742.94      708.67     39.32 o 
   4  18   1     2752.53     2743.32     73.98 o 
   5  18   1      194.74      231.87     39.17 o 
   6  18   1      799.18      785.83    127.32 o 
   7  18   1      517.02      537.09     51.92 o 
   8  18   1        8.74        0.00     27.25 o 
   9  18   1      114.45       43.34     44.74 o 
  10  18   1       86.98       85.74     54.11 o 
 -10  19   1      162.43      124.19     39.70 o 
  -9  19   1      203.51      194.90     63.01 o 
  -8  19   1      821.64      833.93     90.19 o 
  -7  19   1        7.62        0.00     27.43 o 
  -6  19   1       53.92       48.46     23.68 o 
  -5  19   1      219.96      297.72     37.16 o 
  -4  19   1       95.81       85.30     38.10 o 
  -3  19   1      605.74      558.91     37.57 o 
  -2  19   1      904.75      984.40     46.91 o 
  -1  19   1     1530.43     1455.01    163.39 o 
   0  19   1      181.38      155.25     62.90 o 
   1  19   1     1439.98     1428.12     74.78 o 
   2  19   1     1206.27     1215.82    110.57 o 
   3  19   1        6.44       14.42     23.88 o 
   4  19   1       42.50       28.07     30.34 o 
   5  19   1        0.43        0.00     25.86 o 
   6  19   1      269.65      265.13     42.91 o 
   7  19   1        3.52       76.93     33.53 o 
   8  19   1       26.32        0.00     30.25 o 
   9  19   1      258.78      242.68     63.95 o 
  10  19   1      364.57      351.84     73.79 o 
  -9  20   1       63.80        4.45     53.64 o 
  -8  20   1       40.07       44.74     44.98 o 
  -7  20   1        9.49        5.75     38.30 o 
  -6  20   1       48.14       37.10     24.15 o 
  -5  20   1      638.44      644.64     42.48 o 
  -4  20   1        8.34        0.00     20.93 o 
  -3  20   1      183.87      210.11     29.03 o 
  -2  20   1        9.38        0.00     18.59 o 
  -1  20   1       13.91       68.41     35.51 o 
   0  20   1      325.58      424.22     49.42 o 
   1  20   1      134.82       79.22     37.35 o 
   2  20   1       17.35       16.95     23.32 o 
   3  20   1        0.12        0.00     29.77 o 
   4  20   1      135.37       68.76     33.65 o 
   5  20   1      893.42      967.93     64.75 o 
   6  20   1        0.52        9.36     29.77 o 
   7  20   1      657.00      725.88     60.62 o 
   8  20   1       10.57        0.00     31.04 o 
   9  20   1       98.86       72.15     53.64 o 
  -9  21   1      105.38      103.07     61.61 o 
  -8  21   1       20.33        0.00     37.95 o 
  -7  21   1      277.99      222.54     61.37 o 
  -6  21   1       28.82       31.38     51.07 o 
  -5  21   1      379.91      413.04     49.80 o 
  -4  21   1      157.15      232.53     31.46 o 
  -3  21   1      836.44      868.68     89.87 o 
  -2  21   1       16.20       20.85     20.88 o 
  -1  21   1     2315.65     2168.07     70.08 o 
   0  21   1      257.40      245.63     44.14 o 
   1  21   1      176.36      267.86     46.38 o 
   2  21   1      346.98      447.66     51.03 o 
   3  21   1       47.81       96.35     37.76 o 
   4  21   1       19.08       37.48     32.41 o 
   5  21   1      227.64      167.04     40.82 o 
   6  21   1       38.03       64.09     34.19 o 
   7  21   1        3.49        0.00     30.31 o 
   8  21   1       31.57       44.26     35.74 o 
   9  21   1      634.20      499.89     86.91 o 
  -8  22   1      101.80       15.69     54.11 o 
  -7  22   1        7.36       54.11     51.54 o 
  -6  22   1      299.71      277.97     46.68 o 
  -5  22   1       60.77       51.56     35.58 o 
  -4  22   1      681.57      711.79     61.94 o 
  -3  22   1      292.96      325.66     34.80 o 
  -2  22   1       25.02       18.99     20.31 o 
  -1  22   1        6.26       26.72     23.68 o 
   0  22   1       12.62       33.03     36.77 o 
   1  22   1       80.28       83.10     53.88 o 
   2  22   1       11.52       56.57     38.15 o 
   3  22   1       69.31       67.95     53.88 o 
   4  22   1     1483.99     1536.08     81.80 o 
   5  22   1       95.34       71.53     37.37 o 
   6  22   1      145.80      211.51     48.96 o 
   7  22   1      177.06      176.97     74.96 o 
   8  22   1       52.11       53.64     53.88 o 
  -7  23   1       44.13       42.63     53.41 o 
  -6  23   1       27.85        1.19     37.38 o 
  -5  23   1       63.38      131.68     40.45 o 
  -4  23   1        2.07        0.00     32.59 o 
  -3  23   1        1.63        0.00     34.02 o 
  -2  23   1       38.78        0.00     22.79 o 
  -1  23   1        5.73       28.58     24.39 o 
   0  23   1      362.96      448.10     80.58 o 
   1  23   1       57.69       27.93     38.68 o 
   2  23   1      883.30      908.01     91.24 o 
   3  23   1      116.08      111.44     52.36 o 
   4  23   1      172.91      169.78     43.66 o 
   5  23   1       71.71       58.00     37.90 o 
   6  23   1      144.78      170.71     45.61 o 
   7  23   1       18.11        9.75     36.68 o 
  -7  24   1        8.55        0.00     50.60 o 
  -6  24   1      366.15      434.02     66.29 o 
  -5  24   1       12.69        5.14     37.05 o 
  -4  24   1       22.88       28.70     33.70 o 
  -3  24   1       45.62       40.54     34.44 o 
  -2  24   1        0.65       17.05     36.83 o 
  -1  24   1        0.66        7.12     24.11 o 
   0  24   1      385.31      433.27     58.67 o 
   1  24   1       40.80       51.06     43.07 o 
   2  24   1      101.97      136.68     46.13 o 
   3  24   1       38.65       80.73     59.62 o 
   4  24   1      254.02      299.65     51.85 o 
   5  24   1      102.83      117.05     43.78 o 
   6  24   1      285.50      271.91     82.34 o 
   7  24   1       78.13      143.85     46.29 o 
  -6  25   1      112.70      112.99     44.52 o 
  -5  25   1       13.72       67.23     42.02 o 
  -4  25   1       35.75      120.70     43.39 o 
  -3  25   1      117.24      125.31     46.13 o 
  -2  25   1       35.98        4.84     40.66 o 
  -1  25   1      307.68      358.21     56.22 o 
   0  25   1       25.45       19.31     43.73 o 
   1  25   1       41.00       91.46     44.56 o 
   2  25   1       72.48      137.49     78.83 o 
   3  25   1       20.02        0.00     39.17 o 
   4  25   1        0.53        4.81     44.98 o 
   5  25   1       11.46       65.91     42.57 o 
   6  25   1       13.34        0.00     64.65 o 
  -5  26   1      116.12      143.10     49.57 o 
  -4  26   1        2.95        0.00     56.22 o 
  -3  26   1      160.92      115.87     46.16 o 
  -2  26   1        7.09        0.00     41.03 o 
  -1  26   1        8.29       41.33     65.94 o 
   0  26   1       11.10       31.97     43.97 o 
   1  26   1        0.76        0.00     40.62 o 
   2  26   1       22.12       26.79     45.77 o 
   3  26   1        0.78        0.00     41.60 o 
   4  26   1        6.84       23.46     41.49 o 
   5  26   1      233.43      214.39    114.08 o 
  -3  27   1        1.72        0.00     36.47 o 
  -2  27   1       23.21       55.16     45.07 o 
  -1  27   1      216.77      240.60     59.12 o 
   0  27   1      112.17      100.85     51.60 o 
   1  27   1       63.69       96.45     51.17 o 
   2  27   1      215.44      268.76     56.68 o 
   3  27   1        0.01        0.00     43.02 o 
  -1  28   1        0.15        0.00     61.61 o 
   0  28   1      107.66      103.06     54.42 o 
   1  28   1       38.54       19.37     49.39 o 
 -12   0   2     1637.78     1602.74    110.33 o 
 -10   0   2     1811.96     1763.20    105.18 o 
  -8   0   2       46.03       56.22     20.03 o 
  -6   0   2      353.65      387.89     24.84 o 
  -4   0   2    16259.09    18494.56    313.27 o 
  -2   0   2    12097.80    13456.01    224.65 o 
   0   0   2    24549.29    32679.61    753.12 o 
   2   0   2    34125.12    41373.61    548.75 o 
   4   0   2    12838.58    13862.51    242.90 o 
   6   0   2      156.90      149.07     21.78 o 
   8   0   2     5344.69     4860.88    117.85 o 
  10   0   2      712.53      668.50     46.54 o 
  12   0   2      312.97      428.68     64.89 o 
 -13   1   2       26.00        0.00     34.20 o 
 -12   1   2     1538.77     1527.52     76.25 o 
 -11   1   2     1651.55     1548.16     73.63 o 
 -10   1   2      552.75      550.98     46.71 o 
  -9   1   2     1825.43     1571.72     68.14 o 
  -8   1   2     2697.17     2640.55     54.17 o 
  -7   1   2     3049.33     3062.26     56.60 o 
  -6   1   2     5652.25     5512.90     81.93 o 
  -5   1   2     4218.43     4350.76     65.21 o 
  -4   1   2    35011.41    36719.75    425.82 o 
  -3   1   2    15127.56    16098.05    221.81 o 
  -2   1   2     5917.82     6410.92     79.23 o 
  -1   1   2     5371.41     5966.55     73.36 o 
   0   1   2      740.23     1186.70     17.91 o 
   1   1   2        7.02       27.02      3.20 o 
   2   1   2      235.51      206.10      9.26 o 
   3   1   2     3668.35     4486.81     62.68 o 
   4   1   2    46327.81    53009.91    610.61 o 
   5   1   2     2610.25     2175.35     41.66 o 
   6   1   2    39488.87    41038.48    484.11 o 
   7   1   2     6014.31     6039.11     93.69 o 
   8   1   2     5500.85     5547.47     91.88 o 
   9   1   2       64.17       87.57     17.14 o 
  10   1   2     1284.93     1258.36     42.63 o 
  11   1   2      386.56      433.61     37.63 o 
  12   1   2      157.35      141.46     31.55 o 
  13   1   2      223.95      273.62     39.84 o 
 -13   2   2        0.27       37.66     28.27 o 
 -12   2   2      188.12      217.84     37.85 o 
 -11   2   2      456.93      366.17     53.29 o 
 -10   2   2      596.49      692.36     51.28 o 
  -9   2   2     7107.60     6703.46    160.13 o 
  -8   2   2      740.10      720.16     29.21 o 
  -7   2   2     3848.47     3546.83    102.68 o 
  -6   2   2      824.57      970.87     23.11 o 
  -5   2   2      104.97      149.93     11.02 o 
  -4   2   2      616.61      648.68     15.93 o 
  -3   2   2     3672.36     3631.83     45.50 o 
  -2   2   2    27621.80    32693.29    336.69 o 
  -1   2   2    29970.40    32925.53    377.61 o 
   0   2   2     8623.55    10490.46    125.43 o 
   1   2   2    54513.98    65161.51    746.33 o 
   2   2   2    10371.90    10797.17    116.80 o 
   3   2   2     1412.04     1570.44     29.19 o 
   4   2   2     1300.75      988.15     28.95 o 
   5   2   2        0.17        0.00      7.88 o 
   6   2   2      110.59       92.66     12.69 o 
   7   2   2      126.83      121.16     14.78 o 
   8   2   2      154.63      152.85     17.22 o 
   9   2   2     7777.38     7508.63    118.76 o 
  10   2   2      852.57      793.85     35.78 o 
  11   2   2     5339.90     5141.99    144.68 o 
  12   2   2       54.86       87.45     27.58 o 
  13   2   2      140.47      153.04     34.20 o 
 -13   3   2       76.91       97.78     30.25 o 
 -12   3   2      229.68      276.36     42.07 o 
 -11   3   2     1894.45     1821.47     94.29 o 
 -10   3   2     2752.20     2660.99     92.92 o 
  -9   3   2      829.78      832.06     73.71 o 
  -8   3   2      145.10      142.19     16.32 o 
  -7   3   2    23119.92    24247.20    396.91 o 
  -6   3   2     4387.81     4835.76     65.65 o 
  -5   3   2     9530.40     9521.60    110.79 o 
  -4   3   2      396.38      336.80     12.25 o 
  -3   3   2      871.38      993.82     20.77 o 
  -2   3   2        9.93       12.78      4.66 o 
  -1   3   2    40070.64    43636.09    446.35 o 
   0   3   2     2158.46     2039.50     29.22 o 
   1   3   2    12497.08    12541.67    178.25 o 
   2   3   2     7641.56     9071.99    104.08 o 
   3   3   2    10331.68    10866.36    135.52 o 
   4   3   2      581.11      528.12     18.09 o 
   5   3   2     2378.41     2807.66     49.97 o 
   6   3   2     3940.83     3709.32     75.13 o 
   7   3   2     6136.91     6466.44    119.16 o 
   8   3   2      142.55      146.87     17.46 o 
   9   3   2     2687.68     2611.49     59.27 o 
  10   3   2     2919.94     2730.19     67.49 o 
  11   3   2      308.75      350.27     29.55 o 
  12   3   2      335.51      399.78     44.31 o 
  13   3   2      376.32      329.34     48.61 o 
 -13   4   2       43.43       90.62     30.65 o 
 -12   4   2      544.26      553.25     53.55 o 
 -11   4   2     1406.52     1471.54     72.41 o 
 -10   4   2      101.85       99.30     29.52 o 
  -9   4   2     8227.62     7880.46    142.34 o 
  -8   4   2     1342.39     1355.01     37.75 o 
  -7   4   2     1992.90     1832.42     70.26 o 
  -6   4   2      423.76      356.72     15.44 o 
  -5   4   2      430.98      538.73     20.03 o 
  -4   4   2       51.70       68.21      7.30 o 
  -3   4   2     8527.67     9578.62    107.69 o 
  -2   4   2     2563.27     3086.08     47.76 o 
  -1   4   2    88215.13   103883.27   1052.57 o 
   0   4   2    26398.13    28644.29    384.30 o 
   1   4   2    11138.78    11132.13    158.95 o 
   2   4   2     6463.14     6106.75    108.77 o 
   3   4   2    22287.21    23396.59    277.07 o 
   4   4   2     7825.45     8616.96    150.60 o 
   5   4   2      303.32      372.46     17.72 o 
   6   4   2      598.42      640.57     24.47 o 
   7   4   2     1759.80     1667.81     41.33 o 
   8   4   2     1504.26     1345.70     52.51 o 
   9   4   2     3415.50     3177.63     88.65 o 
  10   4   2      176.71      153.69     21.20 o 
  11   4   2     3695.69     3365.83     75.85 o 
  12   4   2      853.61      681.57     53.99 o 
  13   4   2      123.13      118.86     63.72 o 
 -13   5   2       27.48       78.60     31.24 o 
 -12   5   2       54.20       62.12     28.30 o 
 -11   5   2      162.50      145.27     33.87 o 
 -10   5   2      414.13      422.58    107.05 o 
  -9   5   2       21.13       32.16     18.32 o 
  -8   5   2     1681.04     1592.71     53.22 o 
  -7   5   2     6165.75     5981.52     92.75 o 
  -6   5   2     5369.22     5214.42    133.80 o 
  -5   5   2     9146.73    10439.12    121.66 o 
  -4   5   2    18002.32    18319.60    198.82 o 
  -3   5   2      455.79      492.52     31.87 o 
  -2   5   2    43509.34    45012.13    463.21 o 
  -1   5   2    12024.34    13511.33    145.71 o 
   0   5   2      564.37      541.62     29.71 o 
   1   5   2     1347.36     1374.25     43.11 o 
   2   5   2     1643.33     1633.89     37.53 o 
   3   5   2      165.91      163.51     11.02 o 
   4   5   2    36037.94    38393.54    588.22 o 
   5   5   2     1138.97     1196.63     30.68 o 
   6   5   2    24551.63    24756.52    303.83 o 
   7   5   2      319.36      314.24     22.85 o 
   8   5   2     1358.33     1172.37     60.15 o 
   9   5   2      507.72      493.67     28.39 o 
  10   5   2      755.12      836.68     42.48 o 
  11   5   2       38.21       43.57     18.02 o 
  12   5   2       44.56       80.91     21.66 o 
  13   5   2        3.86        0.00     24.01 o 
 -13   6   2      127.01      199.14     38.16 o 
 -12   6   2     1477.74     1488.53     76.86 o 
 -11   6   2      646.39      679.95     55.54 o 
 -10   6   2      259.48      291.75     39.87 o 
  -9   6   2       24.91       55.93     18.71 o 
  -8   6   2       47.32       39.42     13.64 o 
  -7   6   2       15.26       17.07     11.73 o 
  -6   6   2     1048.76     1138.53     26.79 o 
  -5   6   2     4289.19     4183.05     58.69 o 
  -4   6   2      232.26      250.42     12.29 o 
  -3   6   2     3028.08     3200.51     45.20 o 
  -2   6   2    11579.01    12686.23    139.88 o 
  -1   6   2      309.73      244.49     16.69 o 
   0   6   2       31.57       32.64      8.96 o 
   1   6   2      286.34      204.86     19.71 o 
   2   6   2      655.06      584.76     21.66 o 
   3   6   2     5421.23     5708.63    132.64 o 
   4   6   2    28259.69    28754.59    342.49 o 
   5   6   2    11159.52    11806.80    155.47 o 
   6   6   2       72.83       99.50     13.93 o 
   7   6   2     2144.37     2251.30     50.12 o 
   8   6   2      794.45      697.68     30.06 o 
   9   6   2        0.28       20.03     12.96 o 
  10   6   2       83.74       72.02     17.91 o 
  11   6   2       42.75       69.94     21.30 o 
  12   6   2     2214.26     2176.05     71.64 o 
  13   6   2       16.26       50.00     28.33 o 
 -13   7   2       28.64       18.14     30.19 o 
 -12   7   2       63.67       63.78     33.53 o 
 -11   7   2       49.29       76.67     30.58 o 
 -10   7   2        4.58        1.90     23.70 o 
  -9   7   2       43.68       48.04     17.92 o 
  -8   7   2      803.68      720.17     36.30 o 
  -7   7   2     2935.01     2651.97     69.14 o 
  -6   7   2     4223.22     3892.55     58.58 o 
  -5   7   2      907.48      727.46     21.14 o 
  -4   7   2      907.10      723.91     26.91 o 
  -3   7   2    10215.41    11038.57    126.00 o 
  -2   7   2    26558.40    27304.21    288.14 o 
  -1   7   2    34058.78    34268.42    399.77 o 
   0   7   2    29912.75    29677.46    487.20 o 
   1   7   2    31028.68    30652.57   1284.28 o 
   2   7   2     8946.52     9504.40    141.08 o 
   3   7   2    28596.33    30318.79    373.78 o 
   4   7   2    13226.64    13757.71    175.37 o 
   5   7   2     1005.22     1016.98     29.51 o 
   6   7   2    20606.77    21181.12    265.62 o 
   7   7   2     3142.63     3167.82     63.86 o 
   8   7   2     1710.66     1600.71     44.40 o 
   9   7   2     3118.26     3024.12     66.42 o 
  10   7   2      298.39      345.43     27.42 o 
  11   7   2        5.31        1.53     18.79 o 
  12   7   2       42.64       82.74     22.86 o 
  13   7   2       60.85       50.29     37.48 o 
 -13   8   2      206.02      340.48     50.67 o 
 -12   8   2        2.90        0.00     26.83 o 
 -11   8   2      147.58      154.04     51.54 o 
 -10   8   2      222.89      254.37     38.83 o 
  -9   8   2     2060.18     1736.31     79.41 o 
  -8   8   2       99.56      152.44     32.53 o 
  -7   8   2      166.29      155.65     17.54 o 
  -6   8   2     1481.51     1518.93     33.31 o 
  -5   8   2      923.67      991.33     25.25 o 
  -4   8   2      233.76      165.03     18.28 o 
  -3   8   2      373.19      292.14     13.64 o 
  -2   8   2       32.71       39.84      7.43 o 
  -1   8   2    22738.98    23209.43    343.51 o 
   0   8   2      844.03      769.53     47.70 o 
   1   8   2    27475.77    27270.00    925.88 o 
   2   8   2      197.93      175.24     13.60 o 
   3   8   2     8057.70     7254.69    183.29 o 
   4   8   2      141.50      167.84     13.67 o 
   5   8   2     5638.59     5828.15     89.14 o 
   6   8   2      514.14      463.98     23.86 o 
   7   8   2      342.53      406.03     32.49 o 
   8   8   2        8.15       30.46     13.21 o 
   9   8   2     1422.13     1327.34     51.66 o 
  10   8   2      164.22      206.83     23.42 o 
  11   8   2     1218.69     1069.59     99.77 o 
  12   8   2       20.32       67.34     22.86 o 
  13   8   2      174.35      243.81     44.86 o 
 -13   9   2       22.42        0.00     46.15 o 
 -12   9   2      141.11      223.27     43.21 o 
 -11   9   2        7.26        6.98     27.24 o 
 -10   9   2      395.73      392.45    102.84 o 
  -9   9   2      424.93      452.01     33.58 o 
  -8   9   2     3770.84     3799.44    102.22 o 
  -7   9   2     4005.02     3712.07     69.56 o 
  -6   9   2      193.58      196.05     14.96 o 
  -5   9   2     1311.44     1514.45     32.63 o 
  -4   9   2      224.48      212.68     13.55 o 
  -3   9   2     1024.83     1056.78     25.13 o 
  -2   9   2     1551.33     1386.21     28.27 o 
  -1   9   2      909.41     1176.16     38.15 o 
   0   9   2    33137.63    35296.50    590.84 o 
   1   9   2     9079.26     9753.47    328.42 o 
   2   9   2     5239.69     5531.92     92.36 o 
   3   9   2    14732.17    15568.74    226.32 o 
   4   9   2     1147.77     1203.86     31.50 o 
   5   9   2       10.31       24.58      9.97 o 
   6   9   2     1789.51     1817.38     51.70 o 
   7   9   2     2129.37     1996.50     48.70 o 
   8   9   2      159.76      177.64     20.10 o 
   9   9   2     1694.01     1639.17     48.31 o 
  10   9   2     1583.82     1507.90     48.50 o 
  11   9   2      271.83      275.29     58.37 o 
  12   9   2      206.54      204.28     53.50 o 
 -12  10   2      442.60      525.95     57.04 o 
 -11  10   2      234.59      243.31     68.28 o 
 -10  10   2     1238.49     1133.10     51.04 o 
  -9  10   2      407.09      513.37     47.78 o 
  -8  10   2      621.42      696.68     38.69 o 
  -7  10   2     2493.00     2323.05     61.37 o 
  -6  10   2     3456.46     2912.63     75.41 o 
  -5  10   2     1231.81     1005.97     32.66 o 
  -4  10   2      381.72      417.27     18.16 o 
  -3  10   2     5501.24     5331.16    103.83 o 
  -2  10   2     3491.48     3346.61     57.97 o 
  -1  10   2    12441.49    12029.94    427.62 o 
   0  10   2     8426.34     8535.21    168.25 o 
   1  10   2    31699.15    32138.37    546.51 o 
   2  10   2     2360.45     2327.32     50.92 o 
   3  10   2     1611.75     1471.66     40.17 o 
   4  10   2     3812.83     3366.64     81.72 o 
   5  10   2     2528.32     2286.36     55.25 o 
   6  10   2      200.94      251.49     20.38 o 
   7  10   2      198.14      190.37     19.96 o 
   8  10   2     1485.19     1505.12     62.52 o 
   9  10   2     1300.31     1341.66     44.70 o 
  10  10   2       68.47       75.65     19.33 o 
  11  10   2      313.91      336.56     34.58 o 
  12  10   2      730.07      779.98     60.87 o 
 -12  11   2       46.63       76.29     34.85 o 
 -11  11   2      325.63      373.86     49.34 o 
 -10  11   2     1595.35     1519.30     58.23 o 
  -9  11   2      135.85      176.63     27.61 o 
  -8  11   2        0.36       42.34     18.48 o 
  -7  11   2       63.12       80.40     17.04 o 
  -6  11   2     1812.32     1645.18     37.48 o 
  -5  11   2        0.52       29.83     10.92 o 
  -4  11   2     9931.74     9383.37    116.64 o 
  -3  11   2     1023.98      955.45     26.27 o 
  -2  11   2     7232.37     7117.69    103.43 o 
  -1  11   2     3946.99     4134.36     99.51 o 
   0  11   2       51.83      152.38     74.96 o 
   1  11   2      295.50      337.89     28.75 o 
   2  11   2     2639.47     3091.20     63.47 o 
   3  11   2     2508.72     2546.31     75.81 o 
   4  11   2     5274.05     5051.23     94.08 o 
   5  11   2       43.55       58.56     15.38 o 
   6  11   2     7718.94     7625.42    116.86 o 
   7  11   2      175.01      138.37     24.04 o 
   8  11   2      144.63      136.69     19.85 o 
   9  11   2       13.82       12.54     16.10 o 
  10  11   2      400.92      393.59     29.87 o 
  11  11   2      145.28      247.19     36.47 o 
  12  11   2      133.47      154.44     34.25 o 
 -12  12   2      274.52      261.12     46.30 o 
 -11  12   2        0.47        0.00     28.30 o 
 -10  12   2     1257.01     1341.60     95.23 o 
  -9  12   2       96.06      144.94     24.93 o 
  -8  12   2      122.66      109.17     23.25 o 
  -7  12   2      255.72      265.86     23.15 o 
  -6  12   2      520.39      590.37     24.59 o 
  -5  12   2     7839.19     7140.84    305.14 o 
  -4  12   2      141.87      161.83     14.69 o 
  -3  12   2     4906.63     4660.96     76.75 o 
  -2  12   2     3823.56     3636.28     90.99 o 
  -1  12   2        4.80        0.00     16.19 o 
   0  12   2      786.48      644.31     38.81 o 
   1  12   2     3082.04     3183.15    109.98 o 
   2  12   2       63.44       53.09     12.85 o 
   3  12   2     2848.10     2866.51     65.81 o 
   4  12   2     1053.43     1190.11     59.88 o 
   5  12   2     4943.86     4515.63    135.85 o 
   6  12   2      189.09      209.14     20.69 o 
   7  12   2     2671.84     2542.24    108.40 o 
   8  12   2      464.43      415.74     28.00 o 
   9  12   2       61.30       72.39     18.23 o 
  10  12   2      565.98      679.77     48.58 o 
  11  12   2       58.60       67.14     27.78 o 
  12  12   2      328.47      321.35     45.12 o 
 -12  13   2       11.97       81.11     39.89 o 
 -11  13   2      399.83      395.80     52.04 o 
 -10  13   2      183.40      155.73     30.82 o 
  -9  13   2      134.94      147.63     27.62 o 
  -8  13   2       60.92       39.85     27.50 o 
  -7  13   2     2080.60     1853.23     50.21 o 
  -6  13   2      827.54      835.58     49.94 o 
  -5  13   2      507.18      444.02     28.57 o 
  -4  13   2     6237.50     5828.97     99.13 o 
  -3  13   2     1481.15     1396.27     47.07 o 
  -2  13   2    10891.56    10521.68    226.58 o 
  -1  13   2     1494.92     1372.71     63.60 o 
   0  13   2     1888.85     1467.10     58.55 o 
   1  13   2      860.17      870.55     49.31 o 
   2  13   2     4168.98     3662.55     75.08 o 
   3  13   2     2905.79     2478.50    116.47 o 
   4  13   2     2592.28     2143.99     90.85 o 
   5  13   2      185.81      243.42     24.15 o 
   6  13   2      775.66      730.30     38.24 o 
   7  13   2     2506.51     2547.97     68.84 o 
   8  13   2      422.34      423.91     29.48 o 
   9  13   2      572.52      642.25     42.21 o 
  10  13   2      332.85      373.76     37.38 o 
  11  13   2       12.97       34.06     28.08 o 
  12  13   2      272.57      292.17     44.06 o 
 -11  14   2       30.70       78.52     34.94 o 
 -10  14   2        0.28        5.54     23.38 o 
  -9  14   2      629.02      650.00     42.81 o 
  -8  14   2      991.45      927.91     46.26 o 
  -7  14   2      141.75      151.05     35.42 o 
  -6  14   2      698.40      649.87     31.76 o 
  -5  14   2      633.21      591.50     30.57 o 
  -4  14   2      486.61      491.76     30.75 o 
  -3  14   2        1.56       13.43     15.35 o 
  -2  14   2     2752.92     2680.10    136.17 o 
  -1  14   2     3470.97     3423.47     96.38 o 
   0  14   2       47.93       65.52     23.46 o 
   1  14   2     8404.59     8011.49    173.42 o 
   2  14   2     1409.18     1122.71     39.98 o 
   3  14   2      506.97      457.72     28.12 o 
   4  14   2      523.13      457.44     38.55 o 
   5  14   2      982.82     1036.21     42.17 o 
   6  14   2       14.87       16.12     18.00 o 
   7  14   2      166.38      158.25     21.41 o 
   8  14   2     1707.59     1575.11     58.60 o 
   9  14   2      465.98      536.37     44.71 o 
  10  14   2      116.18      104.03     34.35 o 
  11  14   2      221.64      185.00     48.72 o 
 -11  15   2       43.36       40.66     35.25 o 
 -10  15   2      591.98      674.73     46.91 o 
  -9  15   2       25.30       33.22     23.21 o 
  -8  15   2      161.18      188.30     28.38 o 
  -7  15   2      696.69      669.91     37.87 o 
  -6  15   2      101.17      112.19     35.60 o 
  -5  15   2        8.83       16.23     14.83 o 
  -4  15   2      653.31      581.35     38.94 o 
  -3  15   2      158.32      167.10     23.49 o 
  -2  15   2     1580.59     1468.24     64.89 o 
  -1  15   2        0.46        0.00     34.20 o 
   0  15   2     9161.69     7714.58    661.06 o 
   1  15   2      188.03      136.84     31.12 o 
   2  15   2     2730.49     2459.14     62.69 o 
   3  15   2      245.54      250.96     25.00 o 
   4  15   2      166.73      141.24     21.96 o 
   5  15   2      399.63      396.80     30.29 o 
   6  15   2     1301.84     1449.37     51.39 o 
   7  15   2       43.89       14.84     23.86 o 
   8  15   2       89.12      116.28     25.96 o 
   9  15   2      963.87     1062.85     53.72 o 
  10  15   2      654.63      636.69     59.97 o 
  11  15   2       25.73       61.58     33.45 o 
 -11  16   2       11.84       20.92     34.69 o 
 -10  16   2      126.47      180.97     52.32 o 
  -9  16   2       24.52        8.27     23.61 o 
  -8  16   2      109.08       61.68     24.21 o 
  -7  16   2      386.90      398.13     34.69 o 
  -6  16   2      136.75       92.02     20.52 o 
  -5  16   2     2007.78     1971.41     61.47 o 
  -4  16   2      469.13      481.04     68.93 o 
  -3  16   2     4046.70     4024.40     90.10 o 
  -2  16   2     5872.86     5362.22    214.84 o 
  -1  16   2     2416.52     2110.14     79.76 o 
   0  16   2      603.03      494.39     42.89 o 
   1  16   2      984.23      907.11     55.11 o 
   2  16   2     1019.03      953.00     39.75 o 
   3  16   2     3108.19     2816.53     70.31 o 
   4  16   2     4413.31     4466.33     96.04 o 
   5  16   2      648.86      583.39    112.56 o 
   6  16   2       15.04       40.39     26.66 o 
   7  16   2      568.75      599.41     50.44 o 
   8  16   2      771.36      845.37     82.57 o 
   9  16   2      122.01      133.97     44.05 o 
  10  16   2      113.08      148.85     44.16 o 
  11  16   2       15.47       19.39     33.35 o 
 -10  17   2       14.12        0.00     45.24 o 
  -9  17   2        5.05        5.49     23.71 o 
  -8  17   2      154.07      130.75     38.93 o 
  -7  17   2      877.98      818.85     65.39 o 
  -6  17   2     1562.73     1446.99     55.96 o 
  -5  17   2      164.21      236.85     28.93 o 
  -4  17   2      343.40      317.80     30.70 o 
  -3  17   2      202.85      182.57     26.79 o 
  -2  17   2     2270.47     2180.41     64.24 o 
  -1  17   2      696.94      597.32     49.00 o 
   0  17   2      605.50      577.46     52.59 o 
   1  17   2      150.52      106.63     33.84 o 
   2  17   2      246.42      244.38     25.77 o 
   3  17   2      247.36      255.39     52.14 o 
   4  17   2     2878.48     3154.87    120.64 o 
   5  17   2        6.46        1.13     25.93 o 
   6  17   2     2367.47     2346.23     89.78 o 
   7  17   2        1.47       13.68     27.89 o 
   8  17   2      158.94      144.76     37.44 o 
   9  17   2       19.27        3.74     34.08 o 
  10  17   2       81.84       59.33     36.02 o 
 -10  18   2       68.67       50.38     36.97 o 
  -9  18   2      177.29      152.66     52.53 o 
  -8  18   2      242.34      257.55     34.78 o 
  -7  18   2       37.60       49.70     28.48 o 
  -6  18   2       85.80       94.22     25.15 o 
  -5  18   2     2237.57     2194.25     67.73 o 
  -4  18   2       53.96       80.18     22.89 o 
  -3  18   2     2661.65     2612.34     72.80 o 
  -2  18   2      339.45      316.21     30.87 o 
  -1  18   2       49.73       42.22     32.37 o 
   0  18   2       72.39       89.88     34.74 o 
   1  18   2       28.62       29.21     29.99 o 
   2  18   2       87.08      109.75     23.46 o 
   3  18   2      258.13      210.70     38.73 o 
   4  18   2      198.20      300.24     40.65 o 
   5  18   2     3205.92     3035.30    104.07 o 
   6  18   2       32.69        0.00     26.50 o 
   7  18   2      310.85      408.64     84.80 o 
   8  18   2       15.29       15.03     29.60 o 
   9  18   2       90.97       73.72     37.14 o 
  10  18   2       87.99      234.02     64.42 o 
 -10  19   2      119.87      204.07     45.73 o 
  -9  19   2       36.23       23.45     32.18 o 
  -8  19   2      179.02      136.96     36.59 o 
  -7  19   2     1179.38     1254.89     80.11 o 
  -6  19   2        6.71       47.82     23.53 o 
  -5  19   2     1224.70     1251.92     67.44 o 
  -4  19   2      850.21      944.28     67.69 o 
  -3  19   2        2.23       18.09     19.73 o 
  -2  19   2      928.34      853.79     44.85 o 
  -1  19   2      962.59     1059.24     64.90 o 
   0  19   2     4564.53     4255.14    399.63 o 
   1  19   2        5.83       26.66     30.32 o 
   2  19   2     1813.63     1847.57    105.88 o 
   3  19   2      131.98      256.44     42.52 o 
   4  19   2      118.41       87.68     29.67 o 
   5  19   2       22.75       34.17     29.83 o 
   6  19   2      238.48      274.56     65.59 o 
   7  19   2       55.70       82.53     33.55 o 
   8  19   2      783.06      754.30     85.50 o 
   9  19   2      105.25      179.88     49.08 o 
  10  19   2      193.52      188.10     64.18 o 
  -9  20   2       82.85       77.30     56.92 o 
  -8  20   2      506.05      523.08     80.82 o 
  -7  20   2       18.27        0.00     26.88 o 
  -6  20   2      460.38      490.10     40.47 o 
  -5  20   2       36.91       27.03     22.24 o 
  -4  20   2        0.56       24.19     33.11 o 
  -3  20   2        2.61        4.19     20.40 o 
  -2  20   2     3213.69     2964.23     81.80 o 
  -1  20   2      201.54      237.51     43.65 o 
   0  20   2      211.46      202.08     40.91 o 
   1  20   2      600.57      700.29     57.93 o 
   2  20   2       56.59       50.23     33.20 o 
   3  20   2       61.65       91.93     35.99 o 
   4  20   2      893.53      853.20     61.92 o 
   5  20   2      122.28      159.18     39.85 o 
   6  20   2       51.71       37.41     31.51 o 
   7  20   2        7.85       53.25     33.46 o 
   8  20   2      379.38      274.32     47.29 o 
   9  20   2      169.39       57.86     55.52 o 
  -9  21   2      131.07      105.18     57.39 o 
  -8  21   2      180.05      299.14     70.74 o 
  -7  21   2      109.54      171.24     57.16 o 
  -6  21   2       53.50       47.86     24.96 o 
  -5  21   2      376.34      412.85     37.85 o 
  -4  21   2        2.33       22.61     39.01 o 
  -3  21   2      580.53      552.86     40.89 o 
  -2  21   2      431.48      438.17     47.73 o 
  -1  21   2       62.02       86.90     24.42 o 
   0  21   2     1622.64     1540.90     80.99 o 
   1  21   2      221.81      186.58     43.67 o 
   2  21   2     1259.82     1176.05     70.23 o 
   3  21   2        6.91        0.00     31.60 o 
   4  21   2        0.18       11.96     32.33 o 
   5  21   2      107.43       97.32     35.12 o 
   6  21   2      280.61      374.66     50.29 o 
   7  21   2      101.52      103.31     39.17 o 
   8  21   2      100.52      110.14     41.92 o 
   9  21   2       14.49        0.00     52.00 o 
  -8  22   2       16.16       28.11     52.00 o 
  -7  22   2       51.70       72.15     53.64 o 
  -6  22   2      190.70      227.04     50.25 o 
  -5  22   2      323.70      333.82     36.89 o 
  -4  22   2      161.48      154.11     30.14 o 
  -3  22   2      638.24      670.09     44.93 o 
  -2  22   2      231.24      219.17     32.00 o 
  -1  22   2      173.41      199.93     30.29 o 
   0  22   2       37.32       24.63     37.52 o 
   1  22   2       64.18       64.42     38.66 o 
   2  22   2      752.98      739.29     63.10 o 
   3  22   2      218.07      288.53     47.15 o 
   4  22   2      468.33      372.13     53.92 o 
   5  22   2     1007.94     1193.77    105.65 o 
   6  22   2        1.20        0.00     65.12 o 
   7  22   2      292.93      334.10     51.97 o 
   8  22   2      120.04      175.29     47.96 o 
  -7  23   2       52.96        0.00     45.21 o 
  -6  23   2        0.05       73.55     51.77 o 
  -5  23   2       12.76       21.28     34.10 o 
  -4  23   2      104.03      138.64     30.36 o 
  -3  23   2      707.51      710.68     47.56 o 
  -2  23   2       50.14       17.38     24.24 o 
  -1  23   2      684.14      670.07     46.16 o 
   0  23   2        1.67        0.00     36.64 o 
   1  23   2       39.47        0.00     73.32 o 
   2  23   2        1.57        0.00     36.19 o 
   3  23   2      759.57      893.56     70.11 o 
   4  23   2      129.39      173.56     46.44 o 
   5  23   2       29.91       78.16     39.39 o 
   6  23   2        4.19        0.00     44.74 o 
   7  23   2        6.06       39.14     37.02 o 
  -7  24   2       37.40       81.99     62.08 o 
  -6  24   2      187.10      249.48     72.62 o 
  -5  24   2      357.24      402.89     55.47 o 
  -4  24   2       81.36       57.99     39.07 o 
  -3  24   2      152.71      180.92     45.79 o 
  -2  24   2      127.50       91.53     28.41 o 
  -1  24   2      129.73      169.48     33.62 o 
   0  24   2       72.88      213.45     51.83 o 
   1  24   2        0.64        0.00     39.91 o 
   2  24   2       52.70       22.82     39.97 o 
   3  24   2      275.29      316.64     55.08 o 
   4  24   2        0.45        0.00     48.26 o 
   5  24   2      450.78      419.04     58.22 o 
   6  24   2       33.88       61.41     40.33 o 
   7  24   2      179.84      233.44     51.51 o 
  -6  25   2        6.42        0.00     55.05 o 
  -5  25   2        8.25       76.77     42.05 o 
  -4  25   2        6.53        0.00     37.95 o 
  -3  25   2       80.40       99.56     63.01 o 
  -2  25   2        2.36       36.12     40.66 o 
  -1  25   2      258.98      222.27     37.07 o 
   0  25   2      355.75      378.46     58.23 o 
   1  25   2        8.61        0.00     38.15 o 
   2  25   2      293.21      305.17     56.32 o 
   3  25   2       68.01      131.19     57.63 o 
   4  25   2        2.97        0.00     40.31 o 
   5  25   2      108.16      100.43     44.57 o 
   6  25   2        2.98       24.95     40.10 o 
  -5  26   2        0.21       20.98     44.62 o 
  -4  26   2       54.05       66.19     68.40 o 
  -3  26   2        0.06       26.81     66.41 o 
  -2  26   2      116.15      175.24     68.75 o 
  -1  26   2      104.96      115.01     48.83 o 
   0  26   2      282.04      352.97     60.43 o 
   1  26   2        0.67        1.41     66.06 o 
   2  26   2       49.93       69.37     66.06 o 
   3  26   2        2.80       50.63     44.37 o 
   4  26   2       56.74       69.57     70.51 o 
   5  26   2        0.46        0.00     55.05 o 
  -3  27   2       34.70       40.08     46.33 o 
  -2  27   2        3.23       25.77     43.91 o 
  -1  27   2        6.78       53.62     49.03 o 
   0  27   2       60.88      127.47     63.36 o 
   1  27   2       21.51       19.79     43.71 o 
   2  27   2       62.22       54.95     53.29 o 
   3  27   2       10.57        0.00     45.59 o 
  -1  28   2        2.96       47.79     70.04 o 
   0  28   2       15.25        0.00     67.23 o 
   1  28   2       10.87        0.00     67.00 o 
 -13   0   3      147.04      120.87     50.36 o 
 -11   0   3      526.40      538.07     72.15 o 
  -9   0   3     5480.32     5145.55    189.04 o 
  -7   0   3     1510.60     1337.44     47.83 o 
  -5   0   3     3279.10     3211.84     72.65 o 
  -3   0   3    12921.60    14554.25    318.35 o 
  -1   0   3    61749.27    74000.51   1220.56 o 
   1   0   3    80836.41   101786.05   1639.87 o 
   3   0   3     3409.41     2793.85     75.88 o 
   5   0   3      427.43      495.76     28.38 o 
   7   0   3        0.75      104.92     21.91 o 
   9   0   3     8034.94     7451.63    185.99 o 
  11   0   3     2507.46     2164.68     83.62 o 
  13   0   3        1.18       61.84     33.50 o 
 -13   1   3      143.13      187.04     38.16 o 
 -12   1   3       68.08      120.78     33.52 o 
 -11   1   3     1088.00     1204.67     78.59 o 
 -10   1   3       86.74       68.45     27.00 o 
  -9   1   3      584.98      571.67     45.00 o 
  -8   1   3     2568.39     2303.80     58.74 o 
  -7   1   3     2591.74     2619.69     51.14 o 
  -6   1   3     1548.28     1227.34     29.70 o 
  -5   1   3      735.38      734.04     20.77 o 
  -4   1   3    10887.37    11232.01    139.42 o 
  -3   1   3    17509.18    18357.58    216.59 o 
  -2   1   3       42.51       52.99      7.14 o 
  -1   1   3      117.06      198.61      8.33 o 
   0   1   3     1596.45     1517.18     22.64 o 
   1   1   3    11983.81    14647.02    200.84 o 
   2   1   3      457.30      409.14      9.27 o 
   3   1   3      160.05      189.72     11.08 o 
   4   1   3     7624.91     9606.75    124.84 o 
   5   1   3    17165.19    18571.32    229.22 o 
   6   1   3    10019.76     9838.76    180.69 o 
   7   1   3    25323.47    25989.37    320.54 o 
   8   1   3       87.46       83.37     15.62 o 
   9   1   3     1359.10     1364.78     42.46 o 
  10   1   3     1789.95     1667.38     49.30 o 
  11   1   3      429.14      509.59     32.86 o 
  12   1   3        9.22       47.90     28.43 o 
  13   1   3        4.21        0.00     23.31 o 
 -13   2   3        4.57       63.86     31.98 o 
 -12   2   3      771.86      735.47     59.20 o 
 -11   2   3       71.04      120.28     32.34 o 
 -10   2   3        8.48        0.83     22.20 o 
  -9   2   3      612.62      670.70     64.07 o 
  -8   2   3     7763.10     7486.33    131.89 o 
  -7   2   3     2841.08     2902.13     47.44 o 
  -6   2   3    12299.81    12343.68    142.01 o 
  -5   2   3        0.64       14.85      8.52 o 
  -4   2   3     2854.17     3103.34     42.45 o 
  -3   2   3        6.34       31.76      4.61 o 
  -2   2   3    42683.54    50515.16    518.93 o 
  -1   2   3    99156.24   117210.32   1226.68 o 
   0   2   3     5963.54     7391.82    111.47 o 
   1   2   3    12482.69    15651.64    185.01 o 
   2   2   3    46723.56    51989.28    531.86 o 
   3   2   3     2923.06     2962.51     46.64 o 
   4   2   3    20287.80    24157.62    288.57 o 
   5   2   3      619.57      602.76     21.18 o 
   6   2   3     1147.35     1184.41     32.04 o 
   7   2   3     1278.85     1236.10     35.39 o 
   8   2   3      387.82      379.13     23.35 o 
   9   2   3      589.14      572.50     29.35 o 
  10   2   3     3646.40     3593.64     75.69 o 
  11   2   3      861.55      770.46     37.56 o 
  12   2   3     2376.35     2562.75     68.17 o 
  13   2   3        4.16       17.37     45.80 o 
 -13   3   3        5.77       60.73     56.81 o 
 -12   3   3       62.90       88.06     31.97 o 
 -11   3   3      238.11      346.07     43.92 o 
 -10   3   3       86.98       53.91     27.91 o 
  -9   3   3     2208.79     1959.04     77.48 o 
  -8   3   3     2571.28     2494.29    102.81 o 
  -7   3   3      384.93      361.07     16.59 o 
  -6   3   3    16682.61    17189.33    191.26 o 
  -5   3   3      635.97      943.46     21.46 o 
  -4   3   3    47519.79    47733.08    492.67 o 
  -3   3   3     4008.34     4349.62     53.88 o 
  -2   3   3      151.09      143.95      9.52 o 
  -1   3   3    14176.28    14677.24    159.97 o 
   0   3   3     3066.92     3608.08     48.69 o 
   1   3   3     3387.74     4702.99     73.53 o 
   2   3   3      543.26      589.70     13.59 o 
   3   3   3     4347.26     4540.25     64.14 o 
   4   3   3    69775.32    76321.41    873.14 o 
   5   3   3     1882.09     1935.61     52.75 o 
   6   3   3    12740.96    13289.79    174.12 o 
   7   3   3      382.09      333.03     20.43 o 
   8   3   3     2616.28     2486.52     63.56 o 
   9   3   3     1972.55     1844.30     49.50 o 
  10   3   3     1430.87     1297.28     47.37 o 
  11   3   3      119.74      158.34     22.56 o 
  12   3   3       94.94      163.40     27.96 o 
  13   3   3       48.37      104.70     30.97 o 
 -13   4   3       62.35       69.21     65.94 o 
 -12   4   3      550.07      713.30     58.80 o 
 -11   4   3     1084.38      845.21    118.41 o 
 -10   4   3      733.69      724.80     53.55 o 
  -9   4   3     1633.79     1523.89    100.03 o 
  -8   4   3     2026.30     1848.37     53.65 o 
  -7   4   3       42.19       54.51     10.21 o 
  -6   4   3     2280.59     2198.59     38.22 o 
  -5   4   3      801.38      611.10     17.89 o 
  -4   4   3      991.90      892.53     20.28 o 
  -3   4   3    11985.67    13224.54    144.77 o 
  -2   4   3    69055.39    77804.54    791.84 o 
  -1   4   3   203263.78   229271.75   2337.67 o 
   0   4   3     5310.12     6240.43     79.46 o 
   1   4   3    35608.42    37448.28    613.44 o 
   2   4   3    27314.17    30748.28    397.75 o 
   3   4   3       12.17       20.10      8.62 o 
   4   4   3    66617.84    73232.31    838.97 o 
   5   4   3       59.62       56.47      9.46 o 
   6   4   3     1030.39     1126.06     31.56 o 
   7   4   3       14.92       26.50     11.42 o 
   8   4   3      908.74      837.39     31.73 o 
   9   4   3      349.48      295.47     23.55 o 
  10   4   3     1612.77     1579.76     48.44 o 
  11   4   3      370.14      394.23     30.21 o 
  12   4   3     2421.39     2369.70     75.84 o 
  13   4   3      223.61      326.83     44.63 o 
 -13   5   3      275.43      258.21     60.20 o 
 -12   5   3       92.36      126.78     38.86 o 
 -11   5   3      231.26      257.40     44.04 o 
 -10   5   3      659.08      772.70     56.43 o 
  -9   5   3      916.63      982.05     57.22 o 
  -8   5   3       82.33       51.61     18.01 o 
  -7   5   3     5816.15     5456.28     82.58 o 
  -6   5   3     8644.60     8000.74     99.80 o 
  -5   5   3      399.43      547.19     17.70 o 
  -4   5   3        5.69       18.93      6.32 o 
  -3   5   3    30688.94    33775.60    352.56 o 
  -2   5   3    14474.69    14791.70    160.18 o 
  -1   5   3     5268.65     4610.11     56.92 o 
   0   5   3    24639.76    25599.95    348.04 o 
   1   5   3      489.17      568.60     14.88 o 
   2   5   3     6567.92     6579.20     90.24 o 
   3   5   3     7062.54     7891.38    104.52 o 
   4   5   3     4999.03     5509.79     80.13 o 
   5   5   3     6358.53     5712.24     85.58 o 
   6   5   3     1600.71     1893.27     59.05 o 
   7   5   3     7191.52     6877.31    290.42 o 
   8   5   3     1014.54      905.76     33.52 o 
   9   5   3     1633.82     1537.18     45.18 o 
  10   5   3       21.99        3.53     15.23 o 
  11   5   3      138.32      124.53     25.34 o 
  12   5   3      331.54      355.78     57.49 o 
  13   5   3       56.33       55.68     40.17 o 
 -13   6   3       15.87       21.79     33.10 o 
 -12   6   3      497.47      468.77     53.91 o 
 -11   6   3     1287.64     1254.63     69.04 o 
 -10   6   3        6.36       13.51     26.21 o 
  -9   6   3     5321.40     4999.99    175.92 o 
  -8   6   3       32.38       37.05     16.71 o 
  -7   6   3      468.73      528.75     20.73 o 
  -6   6   3      528.22      491.23     18.97 o 
  -5   6   3      328.62      312.05     14.38 o 
  -4   6   3       80.94      105.61      9.51 o 
  -3   6   3    28170.52    29393.97    351.52 o 
  -2   6   3    12612.04    14197.72    170.09 o 
  -1   6   3   115355.09   127802.10   1295.04 o 
   0   6   3        0.92       45.11     10.51 o 
   1   6   3    37513.56    42719.71    526.78 o 
   2   6   3      332.64      291.53     12.92 o 
   3   6   3     9098.04     9240.70    145.63 o 
   4   6   3      146.71      139.43     12.11 o 
   5   6   3     2161.21     2095.62     49.31 o 
   6   6   3     3976.93     4111.79     70.50 o 
   7   6   3      738.64      675.49     27.97 o 
   8   6   3     1958.02     2076.47     50.99 o 
   9   6   3     1625.39     1592.09     53.18 o 
  10   6   3      722.52      709.75     38.14 o 
  11   6   3     1346.97     1384.13     47.56 o 
  12   6   3      228.27      253.03     47.88 o 
  13   6   3       37.86       52.30     31.74 o 
 -13   7   3       43.44       42.11     32.53 o 
 -12   7   3        0.97       30.23     42.63 o 
 -11   7   3      189.30      168.34     37.68 o 
 -10   7   3       30.76       66.41     33.03 o 
  -9   7   3       26.53       28.50     18.69 o 
  -8   7   3     1365.45     1374.16     48.24 o 
  -7   7   3      597.37      535.57     23.04 o 
  -6   7   3     6478.72     6439.31     85.15 o 
  -5   7   3      949.05      778.17     24.13 o 
  -4   7   3     5064.44     4899.51     65.75 o 
  -3   7   3     5890.38     5823.90     73.73 o 
  -2   7   3      160.72      244.27     15.76 o 
  -1   7   3    23277.68    24168.14    326.41 o 
   0   7   3    20103.73    18989.92    266.38 o 
   1   7   3    12503.29    12906.77    159.77 o 
   2   7   3    13164.15    12994.81    186.57 o 
   3   7   3      921.24      799.28     25.91 o 
   4   7   3    13005.41    12611.22    162.91 o 
   5   7   3     6846.60     7398.43    106.81 o 
   6   7   3     5909.34     5444.51    131.71 o 
   7   7   3     2957.68     2743.17     57.07 o 
   8   7   3        3.82       36.81     13.26 o 
   9   7   3     1703.82     1655.45     74.96 o 
  10   7   3     2495.31     2277.58     58.98 o 
  11   7   3      162.73      205.42     24.74 o 
  12   7   3      139.00      156.94     29.91 o 
  13   7   3      108.34      159.52     48.26 o 
 -13   8   3        0.31       44.43     33.65 o 
 -12   8   3     1105.34     1047.78     71.66 o 
 -11   8   3      142.87      146.83     36.85 o 
 -10   8   3        3.05        8.62     25.98 o 
  -9   8   3       91.08      164.59     24.72 o 
  -8   8   3      505.62      428.34     31.06 o 
  -7   8   3     2156.44     2330.28     51.08 o 
  -6   8   3      937.81      911.21     28.15 o 
  -5   8   3    10749.64    11162.52    132.57 o 
  -4   8   3     1178.18     1027.23     25.27 o 
  -3   8   3    11480.96    11873.71    136.32 o 
  -2   8   3     4006.48     4270.09     57.96 o 
  -1   8   3     2525.43     2267.44     48.45 o 
   0   8   3    14770.54    14943.98    216.33 o 
   1   8   3      280.64      292.14     17.69 o 
   2   8   3    34406.88    36292.38    573.63 o 
   3   8   3      186.63      242.86     16.18 o 
   4   8   3     8061.77     7724.10    108.53 o 
   5   8   3     2398.07     2240.82     46.63 o 
   6   8   3     1310.01     1434.65     40.40 o 
   7   8   3       22.27       27.95     19.05 o 
   8   8   3      641.79      698.35     31.37 o 
   9   8   3      355.29      360.20     26.31 o 
  10   8   3      249.99      213.48     23.74 o 
  11   8   3       26.78       18.94     16.85 o 
  12   8   3     3311.91     3186.23    111.30 o 
  13   8   3      177.61      142.66     48.72 o 
 -12   9   3      130.66      157.00     44.16 o 
 -11   9   3        0.13       37.71     36.54 o 
 -10   9   3       44.81       23.55     32.80 o 
  -9   9   3      393.34      423.51     33.40 o 
  -8   9   3      886.91      838.42     40.25 o 
  -7   9   3     2012.67     2000.25     57.30 o 
  -6   9   3     2849.24     2446.93     45.00 o 
  -5   9   3      280.72      280.73     15.90 o 
  -4   9   3     6281.52     6304.56     82.69 o 
  -3   9   3     1617.82     1802.79     34.25 o 
  -2   9   3     1039.85      872.15     22.27 o 
  -1   9   3     1834.82     1941.32     46.36 o 
   0   9   3     2306.88     1808.47     44.40 o 
   1   9   3     6642.53     6353.30    122.12 o 
   2   9   3     3365.49     3017.19     58.58 o 
   3   9   3     4974.29     5255.60    105.41 o 
   4   9   3    17476.06    17103.04    317.32 o 
   5   9   3     1458.54     1339.18     35.55 o 
   6   9   3    10549.27     9937.49    162.36 o 
   7   9   3      691.05      630.92     28.63 o 
   8   9   3       28.27       30.84     13.68 o 
   9   9   3       39.34       58.15     17.97 o 
  10   9   3      791.03      826.24     38.31 o 
  11   9   3     1031.16     1135.29     52.76 o 
  12   9   3       91.70      135.97     58.56 o 
 -12  10   3        1.50       68.66     34.59 o 
 -11  10   3     1201.51     1132.22     70.30 o 
 -10  10   3      440.41      496.97     50.35 o 
  -9  10   3      216.01      195.30     26.47 o 
  -8  10   3      640.39      696.79     79.97 o 
  -7  10   3     1419.59     1376.42     79.41 o 
  -6  10   3     1985.36     1864.93     39.39 o 
  -5  10   3     6769.74     6401.87     86.81 o 
  -4  10   3      918.15      768.41     27.59 o 
  -3  10   3      752.52      747.77     29.57 o 
  -2  10   3      113.57      117.47     12.94 o 
  -1  10   3    13326.00    14067.84    414.73 o 
   0  10   3    16496.97    16650.04    290.10 o 
   1  10   3    19345.64    19473.84    507.62 o 
   2  10   3    26277.53    25655.64    489.37 o 
   3  10   3       33.23       60.55     12.23 o 
   4  10   3     4122.36     4162.42     80.03 o 
   5  10   3     3392.57     3374.98    156.51 o 
   6  10   3     1898.09     1849.18     63.33 o 
   7  10   3       50.23       53.16     14.63 o 
   8  10   3      126.60      181.90     20.58 o 
   9  10   3     1111.26     1072.39     39.76 o 
  10  10   3     1368.19     1421.16    103.40 o 
  11  10   3      190.60      248.26     32.16 o 
  12  10   3      549.21      480.40     59.15 o 
 -12  11   3      340.73      457.28    125.79 o 
 -11  11   3       68.41       79.09     32.67 o 
 -10  11   3      422.10      492.74     50.29 o 
  -9  11   3      475.49      519.36     46.77 o 
  -8  11   3      167.22      198.20     26.87 o 
  -7  11   3     1474.24     1225.84     49.08 o 
  -6  11   3       45.75       19.50     11.50 o 
  -5  11   3      810.88      679.45     24.49 o 
  -4  11   3      674.61      587.01     22.01 o 
  -3  11   3    14518.67    14528.73    167.97 o 
  -2  11   3     6601.22     6182.30     93.28 o 
  -1  11   3     6176.35     5995.40    105.72 o 
   0  11   3      734.30      678.98     37.95 o 
   1  11   3     4139.38     4085.29     99.83 o 
   2  11   3     1964.75     2151.06     49.74 o 
   3  11   3       12.46       21.04     16.02 o 
   4  11   3     4279.57     4057.83     80.47 o 
   5  11   3     1855.27     1663.00     41.97 o 
   6  11   3       14.85       52.72     13.95 o 
   7  11   3     5174.17     4846.25     87.26 o 
   8  11   3      564.62      521.77     29.53 o 
   9  11   3      440.61      486.96     36.92 o 
  10  11   3      581.19      548.78     40.84 o 
  11  11   3      109.50       74.79     27.20 o 
  12  11   3       34.55       50.64     27.83 o 
 -12  12   3       71.85      121.20     40.27 o 
 -11  12   3      802.57      743.18     61.36 o 
 -10  12   3       39.48       87.31     45.21 o 
  -9  12   3      468.22      609.23     40.26 o 
  -8  12   3      314.85      350.26     31.66 o 
  -7  12   3        1.29       10.61     17.60 o 
  -6  12   3      256.90      212.00     17.82 o 
  -5  12   3      715.30      789.97     27.09 o 
  -4  12   3     3126.98     2780.82     49.54 o 
  -3  12   3     1458.10     1369.63     32.62 o 
  -2  12   3     7962.65     7583.77    111.66 o 
  -1  12   3    13839.16    13153.91    202.62 o 
   0  12   3      947.77     1039.07     46.59 o 
   1  12   3    27155.50    28520.65    495.39 o 
   2  12   3      867.55      809.19     30.21 o 
   3  12   3      289.12      277.73     20.85 o 
   4  12   3      264.92      247.75     21.81 o 
   5  12   3      264.71      233.19     22.73 o 
   6  12   3     1047.57      949.45     34.96 o 
   7  12   3      132.50      151.11     20.37 o 
   8  12   3     2399.57     2386.40     70.44 o 
   9  12   3     1025.35      946.72     47.11 o 
  10  12   3        0.75        0.00     18.24 o 
  11  12   3       98.05       61.25     28.15 o 
  12  12   3      239.66      322.54     47.32 o 
 -12  13   3        7.85       26.57     32.65 o 
 -11  13   3       32.20       67.65     33.87 o 
 -10  13   3      761.21      792.57     99.56 o 
  -9  13   3       51.99       77.19     23.70 o 
  -8  13   3      413.53      431.55     34.93 o 
  -7  13   3        0.09        0.00     16.63 o 
  -6  13   3      478.33      492.88     24.32 o 
  -5  13   3     1023.16      988.49     30.49 o 
  -4  13   3     1068.93      865.08     35.82 o 
  -3  13   3      631.16      640.44     48.59 o 
  -2  13   3      531.22      545.36     31.07 o 
  -1  13   3     2289.00     2042.16     73.44 o 
   0  13   3      366.65      360.41     36.31 o 
   1  13   3     5323.41     5177.82    199.82 o 
   2  13   3     2429.52     2157.14     53.27 o 
   3  13   3     4945.90     4802.23    282.12 o 
   4  13   3     2997.40     2916.99     67.71 o 
   5  13   3     1212.10     1005.38     39.58 o 
   6  13   3     1310.52     1450.52     91.15 o 
   7  13   3       22.17       25.87     18.75 o 
   8  13   3      708.20      688.62     53.48 o 
   9  13   3      734.47      760.63     45.30 o 
  10  13   3     1425.22     1314.17     57.23 o 
  11  13   3      113.74      150.14     56.22 o 
  12  13   3       97.31       73.21     34.87 o 
 -11  14   3       79.83      167.04     42.95 o 
 -10  14   3       27.30        4.36     29.89 o 
  -9  14   3        6.42        0.00     20.38 o 
  -8  14   3      435.00      427.94     35.53 o 
  -7  14   3       35.64       65.15     25.56 o 
  -6  14   3       21.84        4.04     12.89 o 
  -5  14   3     1297.43     1305.16     41.48 o 
  -4  14   3      566.55      551.64     23.98 o 
  -3  14   3     1195.14     1033.17     41.93 o 
  -2  14   3      469.51      458.62     41.51 o 
  -1  14   3       12.54       19.48     25.06 o 
   0  14   3     1212.20     1244.59     56.60 o 
   1  14   3      191.71      118.91     27.20 o 
   2  14   3     3328.96     3088.47     81.91 o 
   3  14   3    12231.82    11222.16    472.44 o 
   4  14   3     1764.00     1857.07     53.97 o 
   5  14   3     3864.61     3513.22    112.73 o 
   6  14   3       40.91       30.36     23.81 o 
   7  14   3     1069.32      910.04    140.20 o 
   8  14   3      100.74       78.08     24.38 o 
   9  14   3        9.35        0.00     17.72 o 
  10  14   3      288.92      288.55     35.66 o 
  11  14   3        9.87       19.18     29.27 o 
 -11  15   3       27.76       51.93     35.09 o 
 -10  15   3      208.82      270.50     43.01 o 
  -9  15   3      127.63      113.32     49.93 o 
  -8  15   3      166.80      121.52     26.33 o 
  -7  15   3     1889.70     1821.53     67.97 o 
  -6  15   3     1683.74     1797.96     66.10 o 
  -5  15   3      644.53      543.01     41.05 o 
  -4  15   3      627.13      535.90     33.01 o 
  -3  15   3      666.33      546.15     33.21 o 
  -2  15   3     1240.01      973.01     70.05 o 
  -1  15   3      364.77      413.72     38.35 o 
   0  15   3        1.79        0.00     23.35 o 
   1  15   3     3932.04     3561.14    129.42 o 
   2  15   3      849.59      721.52     33.30 o 
   3  15   3     3697.10     3236.63     83.98 o 
   4  15   3     1367.81     1327.89     92.76 o 
   5  15   3       96.73      125.25     33.85 o 
   6  15   3     1544.63     1478.94    104.24 o 
   7  15   3      994.31     1062.72     60.29 o 
   8  15   3       15.53       20.00     25.54 o 
   9  15   3        9.26        0.00     20.21 o 
  10  15   3       84.64       97.24     28.84 o 
  11  15   3      241.61      197.42     43.14 o 
 -11  16   3       46.18       47.11     33.04 o 
 -10  16   3        0.27       23.43     30.06 o 
  -9  16   3      257.36      291.57     35.62 o 
  -8  16   3       96.68       72.34     25.70 o 
  -7  16   3       29.69       34.09     20.73 o 
  -6  16   3       62.74       29.82     17.89 o 
  -5  16   3      670.13      584.43     37.54 o 
  -4  16   3      738.29      712.02     62.48 o 
  -3  16   3       32.13        1.04     16.80 o 
  -2  16   3     1905.98     2106.94     80.09 o 
  -1  16   3     6923.85     6518.42    155.59 o 
   0  16   3     1313.66     1114.10     60.28 o 
   1  16   3      881.49      723.31     55.17 o 
   2  16   3      144.02      101.68     19.33 o 
   3  16   3     2920.12     2826.27     95.49 o 
   4  16   3      551.96      562.48     48.36 o 
   5  16   3     6308.06     6243.62    200.99 o 
   6  16   3      299.57      266.69     37.99 o 
   7  16   3      215.33      284.34     40.57 o 
   8  16   3      747.99      820.43     61.73 o 
   9  16   3      173.78      179.09     40.23 o 
  10  16   3      141.68      174.33     32.52 o 
  11  16   3      108.13       91.73     36.80 o 
 -10  17   3      622.19      757.02     62.52 o 
  -9  17   3        1.09       28.39     25.87 o 
  -8  17   3      331.41      389.26     37.06 o 
  -7  17   3      568.02      536.36     45.20 o 
  -6  17   3       60.40       50.84     19.42 o 
  -5  17   3       82.54      115.22     24.24 o 
  -4  17   3       65.27       80.30     22.63 o 
  -3  17   3      414.55      364.43     31.49 o 
  -2  17   3     1575.34     1587.85     81.57 o 
  -1  17   3      261.14      229.66     37.33 o 
   0  17   3     5658.45     4939.39    379.37 o 
   1  17   3      736.32      711.05     73.09 o 
   2  17   3      918.90      792.38     53.23 o 
   3  17   3       45.95       25.19     39.47 o 
   4  17   3        0.02       11.12     26.68 o 
   5  17   3     1838.44     1763.36    183.89 o 
   6  17   3      163.26      214.72     49.54 o 
   7  17   3      794.48      815.34     58.94 o 
   8  17   3     1375.67     1272.34     72.85 o 
   9  17   3      274.13      359.51     75.43 o 
  10  17   3      155.00      124.09     39.81 o 
 -10  18   3        9.66        0.12     34.20 o 
  -9  18   3      138.12       99.52     28.95 o 
  -8  18   3      573.17      593.94     44.15 o 
  -7  18   3      246.99      312.84     34.35 o 
  -6  18   3       65.64       64.25     29.52 o 
  -5  18   3      411.13      459.88     36.67 o 
  -4  18   3      796.61      736.01     42.15 o 
  -3  18   3      846.39      728.98     60.29 o 
  -2  18   3     7134.59     6568.43    130.25 o 
  -1  18   3     1786.84     1624.74    115.02 o 
   0  18   3       16.51        9.78     28.91 o 
   1  18   3      556.92      642.04     52.92 o 
   2  18   3        5.03        0.00     30.05 o 
   3  18   3      121.66      172.91     37.71 o 
   4  18   3      332.78      366.32     69.92 o 
   5  18   3       23.55       35.53     28.79 o 
   6  18   3      248.24      241.64     41.14 o 
   7  18   3        0.32        0.00     23.81 o 
   8  18   3       79.53      125.23     36.25 o 
   9  18   3        0.57        0.00     31.22 o 
  10  18   3       18.36      112.21     53.41 o 
 -10  19   3       72.20      125.56     42.36 o 
  -9  19   3       17.30       24.28     40.12 o 
  -8  19   3       34.28       52.20     26.57 o 
  -7  19   3      294.05      281.96     42.47 o 
  -6  19   3      743.78      780.37     70.74 o 
  -5  19   3       79.41       89.87     25.76 o 
  -4  19   3      191.98      166.50     28.34 o 
  -3  19   3      122.32      156.47     27.08 o 
  -2  19   3      620.51      631.10     40.22 o 
  -1  19   3       20.42        9.24     31.27 o 
   0  19   3     1034.47     1128.71     67.72 o 
   1  19   3      765.61      733.73     57.56 o 
   2  19   3      662.97      650.87     54.99 o 
   3  19   3     1690.92     1539.21    144.77 o 
   4  19   3        2.39        2.89     27.50 o 
   5  19   3      561.31      483.46    100.49 o 
   6  19   3       55.92       96.93     34.77 o 
   7  19   3       84.43      118.64     36.02 o 
   8  19   3      457.86      423.99     54.46 o 
   9  19   3        0.35       15.30     35.28 o 
  10  19   3      322.72      249.48     67.23 o 
  -9  20   3       15.89       44.47     37.83 o 
  -8  20   3      107.57       91.53     57.16 o 
  -7  20   3      377.60      469.54     69.34 o 
  -6  20   3      129.59      111.78     59.73 o 
  -5  20   3      934.37      991.51     49.85 o 
  -4  20   3      400.85      346.10     35.74 o 
  -3  20   3      881.24      924.17     53.46 o 
  -2  20   3      727.30      638.35     41.99 o 
  -1  20   3       34.38       72.61     33.69 o 
   0  20   3       79.11      110.84     38.31 o 
   1  20   3       67.69      107.88     37.46 o 
   2  20   3      274.01      380.92     48.66 o 
   3  20   3      382.66      378.48     48.01 o 
   4  20   3       26.29       18.57     32.63 o 
   5  20   3     2149.93     2143.52     91.85 o 
   6  20   3      482.96      431.07     51.88 o 
   7  20   3       22.90       33.87     31.40 o 
   8  20   3      136.54      183.38     40.09 o 
   9  20   3      134.36       87.32     39.06 o 
  -9  21   3       67.01       62.78     60.20 o 
  -8  21   3      142.03      206.06     42.83 o 
  -7  21   3      442.60      490.05     96.86 o 
  -6  21   3      123.47      204.57     40.78 o 
  -5  21   3       19.98       21.57     23.70 o 
  -4  21   3      220.36      221.58     43.84 o 
  -3  21   3      226.49      228.02     32.05 o 
  -2  21   3      133.16      141.44     28.98 o 
  -1  21   3      147.27      133.99     26.94 o 
   0  21   3        0.77        0.00     33.12 o 
   1  21   3     1185.97     1105.74     67.44 o 
   2  21   3      130.78      161.13     39.79 o 
   3  21   3     1315.03     1225.43     72.28 o 
   4  21   3       11.85       45.34     36.07 o 
   5  21   3       66.61       47.18     35.53 o 
   6  21   3      147.79      144.18     41.28 o 
   7  21   3      214.15      190.89     45.91 o 
   8  21   3       74.15      102.71     43.09 o 
   9  21   3        3.52        0.00     36.36 o 
  -8  22   3        7.51        0.00     41.46 o 
  -7  22   3        1.31        0.00     42.63 o 
  -6  22   3        0.30       29.65     28.99 o 
  -5  22   3      121.92      166.19     37.18 o 
  -4  22   3       17.40       46.70     25.29 o 
  -3  22   3      135.29      104.69     28.65 o 
  -2  22   3      459.07      423.60     39.39 o 
  -1  22   3      364.16      322.67     35.80 o 
   0  22   3       56.31       64.74     36.92 o 
   1  22   3       77.64      143.55     41.77 o 
   2  22   3       81.26       80.54     38.99 o 
   3  22   3      389.50      398.16     54.34 o 
   4  22   3      177.95      179.57     44.47 o 
   5  22   3      379.32      395.91     51.93 o 
   6  22   3      977.67     1005.04    180.14 o 
   7  22   3       34.54       58.05     35.61 o 
   8  22   3      494.86      545.75     62.10 o 
  -7  23   3        0.08        0.00     47.79 o 
  -6  23   3        0.83        0.00     45.91 o 
  -5  23   3        6.88       10.78     25.68 o 
  -4  23   3       25.15       72.45     28.25 o 
  -3  23   3       12.88        0.00     22.48 o 
  -2  23   3      196.33      160.89     31.95 o 
  -1  23   3        0.86        0.00     23.30 o 
   0  23   3      437.42      551.69     60.29 o 
   1  23   3        3.57        0.00     34.78 o 
   2  23   3       10.22       14.85     37.98 o 
   3  23   3        3.46       53.67     52.59 o 
   4  23   3      151.58      188.28     47.63 o 
   5  23   3        4.71        0.00     70.39 o 
   6  23   3       83.97       91.52     58.33 o 
   7  23   3      390.74      337.95     56.18 o 
  -7  24   3      183.63      267.75     77.30 o 
  -6  24   3        5.77       32.33     56.22 o 
  -5  24   3      325.67      507.15     86.91 o 
  -4  24   3       54.57      103.71     29.40 o 
  -3  24   3       50.20       60.37     27.54 o 
  -2  24   3      326.99      330.64     39.25 o 
  -1  24   3       29.20        9.01     24.94 o 
   0  24   3       54.46       62.26     43.86 o 
   1  24   3        9.56       33.40     42.07 o 
   2  24   3       61.34       39.98     52.94 o 
   3  24   3        0.35        0.00     66.29 o 
   4  24   3        0.50        0.00     39.28 o 
   5  24   3       32.39        5.58     37.85 o 
   6  24   3      253.84      139.24     45.87 o 
   7  24   3        0.01        1.17     56.45 o 
  -6  25   3        0.30       51.77     59.03 o 
  -5  25   3        7.32        0.00     52.00 o 
  -4  25   3       22.25       72.96     42.40 o 
  -3  25   3      257.24      355.48     40.51 o 
  -2  25   3      110.62      120.74     30.74 o 
  -1  25   3       14.96        4.35     25.70 o 
   0  25   3        7.94        0.00     58.91 o 
   1  25   3        8.31        0.00     55.99 o 
   2  25   3        2.77        0.00     39.41 o 
   3  25   3      224.17      276.77     53.90 o 
   4  25   3      242.70      277.61     56.00 o 
   5  25   3      115.05      126.09     50.59 o 
   6  25   3       18.11      100.03     60.67 o 
  -5  26   3      374.30      514.18     95.11 o 
  -4  26   3        2.50       54.52     43.12 o 
  -3  26   3      124.62      105.95     44.36 o 
  -2  26   3        2.07        0.00     27.36 o 
  -1  26   3      171.09      244.05     38.22 o 
   0  26   3       48.42       30.34     46.88 o 
   1  26   3        6.72        9.83     42.79 o 
   2  26   3        0.53        0.00     42.63 o 
   3  26   3      166.99      267.41     57.19 o 
   4  26   3        4.78       40.76     85.85 o 
   5  26   3       30.98       85.27     66.29 o 
  -3  27   3       39.82       35.23     42.02 o 
  -2  27   3      122.87      173.14     51.63 o 
  -1  27   3       65.08       35.23     47.88 o 
   0  27   3       63.12      108.71     36.50 o 
   1  27   3       34.18       62.08     47.60 o 
   2  27   3      141.15      168.80     84.45 o 
   3  27   3       45.30      104.45     75.78 o 
 -12   0   4        5.90       45.91     37.01 o 
 -10   0   4      291.40      283.68     56.45 o 
  -8   0   4     9535.65     9135.31    278.29 o 
  -6   0   4     1735.44     1790.14     85.74 o 
  -4   0   4      879.43     1156.43     31.92 o 
  -2   0   4    20001.31    23725.38    556.11 o 
   0   0   4    39470.40    48053.73    774.11 o 
   2   0   4   102080.34   116490.77   1532.62 o 
   4   0   4     8371.09    11029.96    159.36 o 
   6   0   4      109.98       76.05     16.81 o 
   8   0   4     1009.93     1006.52     48.78 o 
  10   0   4     9673.41     9185.09    203.70 o 
  12   0   4     2886.82     2676.52     98.94 o 
 -13   1   4       70.52       70.01     30.34 o 
 -12   1   4       44.09       71.06     28.30 o 
 -11   1   4      170.07      186.14     56.22 o 
 -10   1   4       58.61       10.24     25.03 o 
  -9   1   4      947.98      998.92     72.27 o 
  -8   1   4     3330.05     3246.30    146.06 o 
  -7   1   4      188.60      157.68     14.72 o 
  -6   1   4     3740.31     3619.59     58.43 o 
  -5   1   4     8089.88     8422.44    110.87 o 
  -4   1   4     3948.21     4244.71     59.53 o 
  -3   1   4    33469.62    35780.42    478.24 o 
  -2   1   4       85.87       64.14      7.63 o 
  -1   1   4     2743.85     2780.45     34.98 o 
   0   1   4     5926.30     7556.16     93.19 o 
   1   1   4     3764.33     4465.46     69.85 o 
   2   1   4     9558.96    12072.48    119.46 o 
   3   1   4      499.50      644.64     13.16 o 
   4   1   4    19188.11    23047.37    245.96 o 
   5   1   4     2492.64     2587.66     62.41 o 
   6   1   4       56.50       29.87      9.07 o 
   7   1   4     9000.87     9058.40    130.11 o 
   8   1   4     5986.87     5804.94     95.83 o 
   9   1   4       22.70       57.52     16.34 o 
  10   1   4     4790.17     4695.91    114.28 o 
  11   1   4        0.45        4.18     27.69 o 
  12   1   4        4.20        6.55     16.61 o 
  13   1   4       60.12       90.17     28.48 o 
 -13   2   4      261.32      338.81     48.91 o 
 -12   2   4       56.36      133.40     39.59 o 
 -11   2   4      738.84      635.38     54.71 o 
 -10   2   4      407.59      390.85     44.05 o 
  -9   2   4     1067.07     1024.04     58.47 o 
  -8   2   4      322.84      333.75     36.36 o 
  -7   2   4     1576.59     1565.07     38.83 o 
  -6   2   4     2697.37     2456.23     40.23 o 
  -5   2   4      665.80      688.67     23.49 o 
  -4   2   4       81.32       90.64      8.03 o 
  -3   2   4     9316.38    10859.49    135.75 o 
  -2   2   4    12150.54    12422.55    151.26 o 
  -1   2   4     1768.97     1630.68     31.73 o 
   0   2   4    27810.97    34054.02    392.29 o 
   1   2   4     1805.55     2363.47     43.54 o 
   2   2   4    17116.25    19509.08    231.11 o 
   3   2   4    20438.94    21186.13    226.84 o 
   4   2   4    10982.93    11943.58    134.82 o 
   5   2   4     1532.39     1343.34     32.05 o 
   6   2   4     1585.76     1704.07     54.00 o 
   7   2   4       65.95      145.25     16.69 o 
   8   2   4      325.76      365.58     23.46 o 
   9   2   4     2846.57     2554.63     58.89 o 
  10   2   4     1761.32     1757.83     51.96 o 
  11   2   4      147.74      178.75     23.36 o 
  12   2   4      797.50      770.04     40.53 o 
  13   2   4      786.79      841.90     61.03 o 
 -13   3   4      501.31      538.00     57.22 o 
 -12   3   4       30.20       69.56     42.75 o 
 -11   3   4      116.40      168.02     50.36 o 
 -10   3   4       21.45       17.04     26.06 o 
  -9   3   4      937.41     1034.44     66.76 o 
  -8   3   4     3187.82     2887.86     92.59 o 
  -7   3   4       84.31       69.73     12.48 o 
  -6   3   4      693.66      738.82     20.57 o 
  -5   3   4    27165.64    28133.62    298.49 o 
  -4   3   4       42.42       47.68      6.38 o 
  -3   3   4    79383.49    86132.54    878.06 o 
  -2   3   4    14585.17    16143.59    237.96 o 
  -1   3   4    43811.48    47543.04    486.90 o 
   0   3   4      810.88     1136.77     24.31 o 
   1   3   4     1397.81     1223.39     28.73 o 
   2   3   4    10934.10    11681.50    143.43 o 
   3   3   4     1591.22     1531.34     28.08 o 
   4   3   4     1428.04     1549.92     32.70 o 
   5   3   4    17887.92    17111.78    214.48 o 
   6   3   4      168.39      199.46     15.69 o 
   7   3   4    21448.58    20547.31    638.32 o 
   8   3   4      180.97      116.88     17.19 o 
   9   3   4     3096.19     3158.41     68.84 o 
  10   3   4      518.62      468.10     34.12 o 
  11   3   4        1.52        0.00     14.60 o 
  12   3   4       17.89       36.63     19.12 o 
  13   3   4       95.70       87.08     37.03 o 
 -13   4   4       50.85       66.49     34.90 o 
 -12   4   4       70.90       52.81     32.12 o 
 -11   4   4      655.67      756.63     72.50 o 
 -10   4   4      683.50      531.03     49.09 o 
  -9   4   4      116.88      103.53     33.15 o 
  -8   4   4     2962.99     2819.38     93.00 o 
  -7   4   4       68.66       69.97     12.82 o 
  -6   4   4      912.67      962.70     23.90 o 
  -5   4   4       16.38       40.56      8.01 o 
  -4   4   4     7121.29     7025.55     84.30 o 
  -3   4   4    11788.73    13317.38    146.39 o 
  -2   4   4     1151.90     1045.09     21.05 o 
  -1   4   4    15824.49    19561.76    206.79 o 
   0   4   4     1874.55     1813.77     28.95 o 
   1   4   4      447.78      709.67     21.49 o 
   2   4   4    51008.41    53454.33    777.28 o 
   3   4   4     4486.44     4560.48     58.86 o 
   4   4   4     1246.48      945.80     25.21 o 
   5   4   4     4596.65     4588.03     72.55 o 
   6   4   4     2548.00     2756.71     53.34 o 
   7   4   4     2398.30     2233.27     52.78 o 
   8   4   4       18.96       51.24     14.53 o 
   9   4   4       50.82       68.06     16.19 o 
  10   4   4     3488.21     3219.74     71.74 o 
  11   4   4       72.85      139.67     21.48 o 
  12   4   4      768.81      786.90     41.19 o 
  13   4   4      995.51     1062.95     66.21 o 
 -13   5   4      190.03      246.43     48.49 o 
 -12   5   4       86.79       56.44     33.15 o 
 -11   5   4       12.03       11.33     28.65 o 
 -10   5   4      235.37      288.21     41.23 o 
  -9   5   4       23.98       43.88     34.20 o 
  -8   5   4     2927.69     2883.65     70.37 o 
  -7   5   4      408.20      380.01     20.77 o 
  -6   5   4    11377.78    11976.47    140.17 o 
  -5   5   4    18351.20    18028.67    198.60 o 
  -4   5   4     4859.82     4517.88     59.77 o 
  -3   5   4     7039.32     7170.54    104.02 o 
  -2   5   4    24659.13    27431.99    341.48 o 
  -1   5   4    11200.28    11597.33    127.83 o 
   0   5   4     8558.71     8740.91    109.70 o 
   1   5   4      134.25      107.07     13.37 o 
   2   5   4     1716.47     1623.13     37.23 o 
   3   5   4     2165.80     2182.99     35.35 o 
   4   5   4     9976.79    10804.95    229.34 o 
   5   5   4     4197.07     4495.35     71.86 o 
   6   5   4       54.22       48.84     10.96 o 
   7   5   4     1186.77     1192.78     36.06 o 
   8   5   4    11821.90    10953.45    402.15 o 
   9   5   4     3678.62     3438.03     86.83 o 
  10   5   4     4428.15     4328.85     85.98 o 
  11   5   4      652.83      690.50     36.51 o 
  12   5   4      154.33      190.81     28.37 o 
  13   5   4      167.42      218.30     40.88 o 
 -13   6   4        0.19       51.31     36.91 o 
 -12   6   4       40.13       71.26     57.51 o 
 -11   6   4      102.50       95.44     33.03 o 
 -10   6   4     3963.10     3793.93    118.90 o 
  -9   6   4      243.48      268.78     38.29 o 
  -8   6   4     4373.10     3948.93     88.47 o 
  -7   6   4       56.88       73.01     13.82 o 
  -6   6   4     1597.92     1558.54     34.24 o 
  -5   6   4     1187.24     1220.58     30.95 o 
  -4   6   4     5182.40     5143.12     67.57 o 
  -3   6   4     2805.81     2867.66     67.98 o 
  -2   6   4    12104.32    12916.14    146.50 o 
  -1   6   4     4015.80     4146.07     53.68 o 
   0   6   4     5974.90     5509.82     89.09 o 
   1   6   4     4970.78     4794.30     81.24 o 
   2   6   4    37122.23    41976.42    487.71 o 
   3   6   4    10532.21    11511.00    146.58 o 
   4   6   4    16434.08    16379.56    204.66 o 
   5   6   4     3060.36     3277.63     58.04 o 
   6   6   4      949.70      995.23     35.50 o 
   7   6   4      869.46      870.64     31.36 o 
   8   6   4     4485.16     4422.52    139.00 o 
   9   6   4       17.23       19.18     13.95 o 
  10   6   4     4404.91     4275.43     86.18 o 
  11   6   4      343.02      372.18     54.04 o 
  12   6   4     2209.81     2091.63     65.02 o 
  13   6   4       16.53       61.00     29.93 o 
 -13   7   4       46.99        8.55     33.79 o 
 -12   7   4       20.25       91.84     35.76 o 
 -11   7   4        5.28        0.00     27.71 o 
 -10   7   4      295.50      271.66     42.29 o 
  -9   7   4      278.40      304.39     64.77 o 
  -8   7   4     1080.71      887.24     39.39 o 
  -7   7   4     1810.48     1809.65     46.66 o 
  -6   7   4     5857.71     5188.16     77.75 o 
  -5   7   4      725.50      764.72     22.60 o 
  -4   7   4        2.53       30.33     16.50 o 
  -3   7   4     6577.72     6832.55    139.18 o 
  -2   7   4     1548.27     1705.88     30.20 o 
  -1   7   4      486.17      758.79     20.56 o 
   0   7   4    11177.20    12491.31    182.76 o 
   1   7   4     9240.61     9507.89    121.68 o 
   2   7   4       29.22       72.94      8.12 o 
   3   7   4      887.86      877.23     27.10 o 
   4   7   4     2438.70     2480.17     46.19 o 
   5   7   4    11369.63    11074.72    149.20 o 
   6   7   4       72.61       98.82     15.75 o 
   7   7   4     2112.47     2035.32     62.70 o 
   8   7   4     4006.09     3927.46    115.45 o 
   9   7   4      347.87      371.14     26.00 o 
  10   7   4      929.32     1028.80     40.31 o 
  11   7   4     1174.27     1131.96     44.11 o 
  12   7   4        0.60       29.28     23.81 o 
  13   7   4       25.92       15.78     30.58 o 
 -13   8   4        0.79       55.05     47.32 o 
 -12   8   4      860.08      808.48     65.09 o 
 -11   8   4     1032.93     1045.49     68.23 o 
 -10   8   4        2.39        7.28     26.68 o 
  -9   8   4     2178.41     2081.79    176.04 o 
  -8   8   4      470.26      519.24     33.34 o 
  -7   8   4       26.03       30.91     26.61 o 
  -6   8   4     3763.47     3271.40     66.56 o 
  -5   8   4     1487.91     1508.57     32.29 o 
  -4   8   4    10695.69    11628.58    135.87 o 
  -3   8   4     5852.96     5430.36     71.63 o 
  -2   8   4     2298.83     2103.77     35.75 o 
  -1   8   4    22974.83    23784.81    284.35 o 
   0   8   4     8066.23     8462.65    133.09 o 
   1   8   4     1148.69     1204.35     32.15 o 
   2   8   4     1204.94     1085.45     53.66 o 
   3   8   4    11520.77    12813.42    188.85 o 
   4   8   4      680.52      573.37     45.29 o 
   5   8   4     8087.11     8305.21    147.01 o 
   6   8   4     5274.33     4758.17    110.17 o 
   7   8   4     2365.92     2246.87     51.85 o 
   8   8   4      492.54      486.14     27.68 o 
   9   8   4     1117.22     1088.10     39.10 o 
  10   8   4     1530.73     1446.86     47.76 o 
  11   8   4       36.46       74.98     22.89 o 
  12   8   4       38.76       50.35     27.78 o 
  13   8   4      729.84      746.67     62.62 o 
 -12   9   4      124.62       45.68     35.99 o 
 -11   9   4      273.80      326.31     47.54 o 
 -10   9   4      206.81      215.21     39.37 o 
  -9   9   4      309.02      271.48     38.10 o 
  -8   9   4       13.05       33.96     19.18 o 
  -7   9   4       13.12       19.41     13.39 o 
  -6   9   4     6391.80     6054.64     83.88 o 
  -5   9   4     3434.74     3203.49     67.50 o 
  -4   9   4       34.41       28.36      9.60 o 
  -3   9   4    35443.38    36560.84    386.80 o 
  -2   9   4     7411.41     8083.64     99.06 o 
  -1   9   4      274.14      323.06     19.92 o 
   0   9   4     8436.20     8700.14    158.65 o 
   1   9   4     2088.75     1720.00     33.99 o 
   2   9   4     2137.09     2086.74     39.74 o 
   3   9   4     2977.30     2629.43     54.66 o 
   4   9   4     1771.41     1799.70     44.47 o 
   5   9   4    14490.41    13131.39    695.36 o 
   6   9   4      984.58     1023.61     33.41 o 
   7   9   4     7412.84     6804.90    190.53 o 
   8   9   4      267.19      266.27     28.16 o 
   9   9   4      422.94      548.47     37.77 o 
  10   9   4      626.64      510.75     38.46 o 
  11   9   4      292.07      308.81     61.30 o 
  12   9   4       52.82      117.16     33.19 o 
 -12  10   4      436.56      569.94     60.24 o 
 -11  10   4      279.08      192.24     70.86 o 
 -10  10   4      190.57      244.23     41.45 o 
  -9  10   4      553.04      658.12     90.42 o 
  -8  10   4     2077.45     1980.97    102.66 o 
  -7  10   4       57.28       54.25     15.18 o 
  -6  10   4       29.71       41.30     12.44 o 
  -5  10   4      558.96      493.72     20.68 o 
  -4  10   4     5013.38     4750.67     68.43 o 
  -3  10   4     4592.54     4507.93     64.95 o 
  -2  10   4      225.46      242.94     14.17 o 
  -1  10   4      554.87      481.70     24.84 o 
   0  10   4     4835.87     5118.72     93.10 o 
   1  10   4     1036.69     1210.91     37.63 o 
   2  10   4     8601.10     8456.12    132.19 o 
   3  10   4     2689.28     2456.38     63.71 o 
   4  10   4       82.75       71.55     17.14 o 
   5  10   4      897.57      929.71     39.42 o 
   6  10   4      861.32      976.84     50.45 o 
   7  10   4       70.14       90.35     16.32 o 
   8  10   4        0.91        0.00     13.19 o 
   9  10   4      107.04       90.17     22.30 o 
  10  10   4      459.29      414.20     37.02 o 
  11  10   4       68.38       93.11     24.69 o 
  12  10   4      471.49      525.65     53.80 o 
 -12  11   4        4.24       77.26     36.34 o 
 -11  11   4       41.14      115.04     35.66 o 
 -10  11   4       98.93      115.76     34.78 o 
  -9  11   4      806.82      847.80     57.64 o 
  -8  11   4     4477.57     4360.69     97.87 o 
  -7  11   4      174.81      186.76     25.14 o 
  -6  11   4     6701.37     6335.03     89.28 o 
  -5  11   4      831.21      912.25     28.02 o 
  -4  11   4     3029.59     2649.58     47.47 o 
  -3  11   4     1256.97     1222.87     29.82 o 
  -2  11   4    18263.15    18501.05    207.60 o 
  -1  11   4     4682.89     3969.69     79.00 o 
   0  11   4      482.72      439.29     24.97 o 
   1  11   4     7151.39     6181.65    166.25 o 
   2  11   4       19.15       45.26     11.46 o 
   3  11   4     8336.62     8206.06    132.93 o 
   4  11   4     6884.35     6541.36    404.79 o 
   5  11   4     2068.16     1989.80     53.03 o 
   6  11   4      543.63      577.75     27.89 o 
   7  11   4       97.93       80.70     19.80 o 
   8  11   4     1790.72     1761.82     59.78 o 
   9  11   4      865.74      804.10     45.16 o 
  10  11   4     1018.79     1022.74     51.78 o 
  11  11   4      583.84      629.52     52.75 o 
  12  11   4        8.00       25.67     28.20 o 
 -12  12   4       23.90       64.14     37.06 o 
 -11  12   4      296.00      311.12     47.43 o 
 -10  12   4       88.54       69.18     31.68 o 
  -9  12   4       11.72       10.01     24.10 o 
  -8  12   4     1894.73     2026.64    104.05 o 
  -7  12   4     1011.17      980.11     43.44 o 
  -6  12   4        1.90        2.58     13.30 o 
  -5  12   4      976.14      982.05     30.02 o 
  -4  12   4        5.17        0.73      9.93 o 
  -3  12   4      753.05      741.12     26.42 o 
  -2  12   4      454.35      513.60     24.51 o 
  -1  12   4     1381.10     1170.61     41.37 o 
   0  12   4    11988.95    11777.67    185.96 o 
   1  12   4     1461.67     1340.12     52.79 o 
   2  12   4     5858.27     5338.02     95.23 o 
   3  12   4    10158.85    10307.86    420.59 o 
   4  12   4     1752.18     1586.00     46.49 o 
   5  12   4     2405.45     2482.04     61.87 o 
   6  12   4     1897.21     1725.41     68.90 o 
   7  12   4      132.83      159.51     24.68 o 
   8  12   4     1363.03     1446.16    109.91 o 
   9  12   4      538.13      604.25     41.73 o 
  10  12   4      761.52      781.82     47.51 o 
  11  12   4        1.13       23.25     21.59 o 
  12  12   4      223.28      222.06     39.06 o 
 -12  13   4       85.56       84.90     39.87 o 
 -11  13   4        1.58        1.99     35.02 o 
 -10  13   4      205.31      266.15     65.94 o 
  -9  13   4      631.49      630.24     52.75 o 
  -8  13   4      515.12      398.44     34.24 o 
  -7  13   4      253.03      260.28     28.61 o 
  -6  13   4      998.10     1027.66     36.94 o 
  -5  13   4      456.64      460.60     22.61 o 
  -4  13   4       48.87       29.85     12.11 o 
  -3  13   4     7567.26     6915.34    105.27 o 
  -2  13   4      738.29      642.70     27.67 o 
  -1  13   4      184.22      222.74     25.02 o 
   0  13   4        8.31        7.35     18.27 o 
   1  13   4      869.69      994.55     48.61 o 
   2  13   4     1081.45     1217.10     59.50 o 
   3  13   4     1662.14     1414.17     47.76 o 
   4  13   4      417.53      403.61     39.08 o 
   5  13   4     3724.27     3438.23    101.53 o 
   6  13   4       25.30       19.21     22.25 o 
   7  13   4     1785.96     1995.12    121.46 o 
   8  13   4       80.75       98.99     23.86 o 
   9  13   4      114.09      118.11     24.65 o 
  10  13   4       29.34       33.44     21.04 o 
  11  13   4      662.64      682.23     48.41 o 
 -11  14   4      495.83      402.62     53.54 o 
 -10  14   4      183.86      242.23    100.03 o 
  -9  14   4      378.97      359.14     36.32 o 
  -8  14   4       40.41       52.22     22.52 o 
  -7  14   4      208.98      240.90     28.92 o 
  -6  14   4       51.79       36.70     15.98 o 
  -5  14   4      347.43      341.92     22.22 o 
  -4  14   4      973.56      955.14     30.25 o 
  -3  14   4      496.25      441.56     27.39 o 
  -2  14   4      932.28      862.42     32.94 o 
  -1  14   4     3406.84     3241.74     93.28 o 
   0  14   4      136.39      124.90     26.78 o 
   1  14   4      630.34      616.31     64.30 o 
   2  14   4      228.55      203.56     25.62 o 
   3  14   4     2967.62     2810.74    109.86 o 
   4  14   4     5286.23     5004.74    191.62 o 
   5  14   4     2603.63     2714.23     91.94 o 
   6  14   4     3422.10     3216.25    101.00 o 
   7  14   4      103.94       92.75     28.48 o 
   8  14   4     1871.30     1612.86     74.62 o 
   9  14   4      268.84      291.50     34.70 o 
  10  14   4        0.21        9.08     20.64 o 
  11  14   4       10.59        0.00     22.98 o 
 -11  15   4       40.42       56.87     37.32 o 
 -10  15   4      522.03      613.06    120.64 o 
  -9  15   4       71.51       73.82     25.89 o 
  -8  15   4      197.42       98.25     25.75 o 
  -7  15   4        8.72       28.21     20.61 o 
  -6  15   4     1305.20     1204.57     41.24 o 
  -5  15   4      509.51      450.19     24.55 o 
  -4  15   4      362.28      378.48     23.09 o 
  -3  15   4     4363.39     4139.66     81.08 o 
  -2  15   4     1075.42     1017.42     43.10 o 
  -1  15   4     2179.34     1930.41     76.01 o 
   0  15   4     2643.38     2369.66    148.98 o 
   1  15   4      224.42      226.07     33.40 o 
   2  15   4        0.76       23.57     23.07 o 
   3  15   4     2248.58     1890.87     73.19 o 
   4  15   4     2811.20     2498.62    218.32 o 
   5  15   4     3569.16     3622.31    109.31 o 
   6  15   4       92.89      132.50     31.77 o 
   7  15   4     1392.08     1361.24     67.99 o 
   8  15   4     1072.90     1064.94     79.18 o 
   9  15   4      160.01      201.89     38.04 o 
  10  15   4      367.16      379.59     39.98 o 
  11  15   4        8.53       10.65     33.61 o 
 -11  16   4       30.62       44.04     35.11 o 
 -10  16   4       17.86       54.53     35.85 o 
  -9  16   4      120.97       78.69     26.84 o 
  -8  16   4      343.80      325.64     34.55 o 
  -7  16   4      323.47      405.84     34.98 o 
  -6  16   4       18.73       36.34     21.59 o 
  -5  16   4      588.52      614.10     32.12 o 
  -4  16   4      100.91      132.61     24.03 o 
  -3  16   4      100.57      159.33     25.78 o 
  -2  16   4       33.03       13.71     18.11 o 
  -1  16   4      174.30      222.83     35.65 o 
   0  16   4     1984.91     1833.95    109.40 o 
   1  16   4      277.59      265.96     36.63 o 
   2  16   4       29.33       19.64     26.56 o 
   3  16   4      565.48      449.79     42.46 o 
   4  16   4      274.16      271.36     39.49 o 
   5  16   4      213.02      230.57     37.61 o 
   6  16   4     2027.48     2052.70    114.55 o 
   7  16   4      155.78      166.86     34.86 o 
   8  16   4       34.68       16.77     29.30 o 
   9  16   4      326.34      302.54     46.95 o 
  10  16   4      386.95      439.27     93.82 o 
  11  16   4        7.12       25.06     49.19 o 
 -10  17   4       10.45        1.82     33.71 o 
  -9  17   4      296.89      382.38     40.13 o 
  -8  17   4      114.90       97.18     26.95 o 
  -7  17   4      736.71      752.19     57.59 o 
  -6  17   4     2028.81     1723.82     96.30 o 
  -5  17   4       69.30       89.72     23.89 o 
  -4  17   4       19.92       12.02     19.78 o 
  -3  17   4     2237.82     1975.17     62.44 o 
  -2  17   4      449.02      364.02     32.69 o 
  -1  17   4      840.00      822.98     54.61 o 
   0  17   4       76.90       40.39     29.12 o 
   1  17   4     6189.38     5867.21    266.69 o 
   2  17   4      349.77      289.05     40.83 o 
   3  17   4     2897.09     2824.16    169.83 o 
   4  17   4      202.63      236.47     37.68 o 
   5  17   4      143.05      119.39     81.99 o 
   6  17   4       65.45       50.17     27.62 o 
   7  17   4      106.94       94.16     32.74 o 
   8  17   4      868.60      853.65     74.26 o 
   9  17   4      172.15      202.16     59.73 o 
  10  17   4      480.15      609.25     61.29 o 
 -10  18   4       58.71       69.40     37.14 o 
  -9  18   4       72.72       78.48     29.24 o 
  -8  18   4       72.27      112.50     27.60 o 
  -7  18   4      523.15      475.50     39.23 o 
  -6  18   4      271.20      253.74     43.57 o 
  -5  18   4      476.71      451.90     36.07 o 
  -4  18   4       57.03       81.34     25.05 o 
  -3  18   4      273.55      309.74     43.33 o 
  -2  18   4      521.01      545.96     38.16 o 
  -1  18   4     2229.18     2192.34    149.22 o 
   0  18   4      689.46      686.67     65.82 o 
   1  18   4      347.18      318.32     43.69 o 
   2  18   4      743.81      742.14     67.46 o 
   3  18   4      412.91      384.96     68.64 o 
   4  18   4       19.04       63.30     32.21 o 
   5  18   4      617.29      631.22     54.28 o 
   6  18   4      250.37      266.74     42.14 o 
   7  18   4      711.71      725.10     59.20 o 
   8  18   4      701.31      778.75     63.08 o 
   9  18   4      282.58      223.70     44.61 o 
  10  18   4      232.81      287.96     50.62 o 
  -9  19   4      200.60      255.03     37.54 o 
  -8  19   4       35.03       54.69     27.48 o 
  -7  19   4      528.59      477.68     51.65 o 
  -6  19   4        0.20        0.81     25.74 o 
  -5  19   4      301.96      339.98     34.67 o 
  -4  19   4      336.72      338.99     34.54 o 
  -3  19   4      809.32      773.88     44.43 o 
  -2  19   4       33.63       40.06     22.39 o 
  -1  19   4      679.36      678.40     72.03 o 
   0  19   4       26.47       49.44     31.74 o 
   1  19   4     2036.13     2063.04     86.94 o 
   2  19   4        8.34        0.00     29.01 o 
   3  19   4     1634.62     1702.92     79.81 o 
   4  19   4      241.90      246.51     42.22 o 
   5  19   4      321.30      441.73     50.56 o 
   6  19   4      405.31      369.93     48.17 o 
   7  19   4      155.15      194.20     41.65 o 
   8  19   4        6.59        0.00     30.42 o 
   9  19   4       83.36       33.61     32.81 o 
  -9  20   4       52.94       57.71     31.73 o 
  -8  20   4        3.54        0.00     30.54 o 
  -7  20   4       24.93       13.31     28.40 o 
  -6  20   4      150.31      242.72     41.19 o 
  -5  20   4        7.06       28.32     22.98 o 
  -4  20   4      727.94      836.10     47.36 o 
  -3  20   4        9.50        1.33     21.10 o 
  -2  20   4      599.47      573.75     40.83 o 
  -1  20   4      768.66      844.34     47.73 o 
   0  20   4       20.40        1.31     28.63 o 
   1  20   4      263.66      294.04     45.90 o 
   2  20   4       72.17       49.12     39.47 o 
   3  20   4        8.50        4.70     49.43 o 
   4  20   4      391.57      332.49     53.53 o 
   5  20   4      273.14      248.99     46.38 o 
   6  20   4     1390.21     1367.26     76.86 o 
   7  20   4       21.91       27.17     32.65 o 
   8  20   4      485.28      488.10     57.48 o 
   9  20   4       35.98       24.00     38.89 o 
  -8  21   4        3.19       21.34     29.92 o 
  -7  21   4      110.31      128.97     39.12 o 
  -6  21   4      178.57      193.22     42.63 o 
  -5  21   4       21.73        5.92     26.78 o 
  -4  21   4       10.84        9.44     23.55 o 
  -3  21   4      171.52      239.66     34.16 o 
  -2  21   4      188.78      233.36     32.67 o 
  -1  21   4      318.09      333.99     35.40 o 
   0  21   4      234.73      204.89     42.17 o 
   1  21   4      409.56      474.48     53.58 o 
   2  21   4      227.33      242.63     47.55 o 
   3  21   4       89.76      113.95     63.25 o 
   4  21   4      477.18      560.67     58.54 o 
   5  21   4       14.33        5.60     33.68 o 
   6  21   4      229.03      214.43     44.80 o 
   7  21   4      302.16      311.27     49.42 o 
   8  21   4      241.14      287.18     85.97 o 
  -8  22   4        4.73        0.00     37.83 o 
  -7  22   4      272.92      318.98     62.90 o 
  -6  22   4       95.57       79.28     35.61 o 
  -5  22   4      158.10      123.93     34.78 o 
  -4  22   4       56.43      151.63     29.99 o 
  -3  22   4       36.48       30.92     24.25 o 
  -2  22   4       20.26       55.04     31.86 o 
  -1  22   4       29.37       46.68     23.25 o 
   0  22   4        2.01        0.00     32.60 o 
   1  22   4      197.86      256.96     47.37 o 
   2  22   4       27.61       41.98     36.99 o 
   3  22   4       66.71       54.02     37.26 o 
   4  22   4        0.19        0.00     32.52 o 
   5  22   4      320.28      336.75     57.98 o 
   6  22   4      141.60      104.86     41.24 o 
   7  22   4       90.24      142.25     45.61 o 
   8  22   4      134.68      183.42     65.94 o 
  -7  23   4      236.94      240.06     46.83 o 
  -6  23   4        2.07        0.00     29.32 o 
  -5  23   4       61.62       69.54     39.82 o 
  -4  23   4       33.07        0.00     23.82 o 
  -3  23   4       28.52       33.37     25.35 o 
  -2  23   4        0.09        0.00     23.23 o 
  -1  23   4      549.45      577.63     45.07 o 
   0  23   4       31.38       62.65     37.56 o 
   1  23   4     1121.18     1203.62     77.92 o 
   2  23   4        0.53       52.58     40.49 o 
   3  23   4      438.99      407.91     58.29 o 
   4  23   4       84.31      109.70     44.93 o 
   5  23   4        1.74       31.34     45.44 o 
   6  23   4       24.27       59.16     39.97 o 
   7  23   4        0.03        0.00     37.56 o 
  -6  24   4        5.66        4.10     36.35 o 
  -5  24   4      132.59      191.92     41.26 o 
  -4  24   4       59.29       85.85     30.21 o 
  -3  24   4       14.02        3.49     24.50 o 
  -2  24   4      420.52      405.82     62.31 o 
  -1  24   4      169.53      151.97     31.52 o 
   0  24   4        0.06        0.00     36.69 o 
   1  24   4        3.33       36.77     40.68 o 
   2  24   4        1.25        7.00     59.27 o 
   3  24   4      948.04     1016.18    109.63 o 
   4  24   4       49.13       47.66     45.40 o 
   5  24   4       50.93       95.16     46.12 o 
   6  24   4       81.93      123.81     57.63 o 
  -5  25   4        1.83        0.00     31.62 o 
  -4  25   4        0.30        9.02     26.37 o 
  -3  25   4        1.09       17.38     26.99 o 
  -2  25   4      321.98      342.17     63.92 o 
  -1  25   4       12.88       36.10     27.04 o 
   0  25   4      127.14      122.04     46.04 o 
   1  25   4      199.99      156.97     47.04 o 
   2  25   4        9.01        0.00     39.64 o 
   3  25   4       54.07        8.45     59.38 o 
   4  25   4      186.93      154.22     65.82 o 
   5  25   4       19.69        0.00     48.72 o 
  -4  26   4      314.95      480.21     92.06 o 
  -3  26   4        6.11        0.00     27.88 o 
  -2  26   4      234.82      268.20     40.54 o 
  -1  26   4        0.96       51.17     31.89 o 
   0  26   4      134.57      182.94     36.20 o 
   1  26   4        8.07        0.00     38.23 o 
   2  26   4        8.18        9.19     41.33 o 
   3  26   4        4.24        0.00     42.45 o 
   4  26   4        4.30       45.26     48.09 o 
  -3  27   4        1.14        0.00     40.60 o 
  -2  27   4      157.82      224.20     38.85 o 
  -1  27   4       92.88       89.91     32.93 o 
   0  27   4      105.44      135.32     33.60 o 
   1  27   4       93.50      150.01     54.12 o 
   2  27   4        1.42       27.55     56.92 o 
   3  27   4       12.97        0.00     45.13 o 
 -13   0   5      404.03      556.11     84.56 o 
 -11   0   5      673.21      736.25     81.75 o 
  -9   0   5      216.99      243.39     53.64 o 
  -7   0   5    10571.67    11187.11    318.35 o 
  -5   0   5    25186.14    27566.64    460.77 o 
  -3   0   5    13890.62    16868.39    412.98 o 
  -1   0   5      359.31      293.21     26.47 o 
   1   0   5    59623.20    66717.20   1081.21 o 
   3   0   5   124647.99   138921.00   1818.38 o 
   5   0   5     1919.01     1967.67     41.98 o 
   7   0   5      245.17      260.79     27.45 o 
   9   0   5      708.08      628.54     43.42 o 
  11   0   5     4130.53     3992.78    128.95 o 
  13   0   5     2213.83     1994.41    136.33 o 
 -13   1   5      468.53      508.35     56.64 o 
 -12   1   5      242.51      285.39     44.63 o 
 -11   1   5      135.88      185.31     37.13 o 
 -10   1   5       12.17        0.00     31.86 o 
  -9   1   5     1052.51      985.11     58.78 o 
  -8   1   5     1911.06     1768.06     54.68 o 
  -7   1   5       34.83       64.09     24.45 o 
  -6   1   5      315.84      369.93     15.68 o 
  -5   1   5     6714.50     6376.72     89.36 o 
  -4   1   5       75.69      117.23     12.23 o 
  -3   1   5    38247.81    40810.23    544.83 o 
  -2   1   5    28395.11    32328.66    432.00 o 
  -1   1   5     4380.74     4746.78     56.19 o 
   0   1   5     7342.80     8128.86    101.20 o 
   1   1   5     5074.78     5164.61     81.32 o 
   2   1   5      969.19      961.85     21.35 o 
   3   1   5    41711.95    49905.94    469.41 o 
   4   1   5     2953.70     3294.46     41.34 o 
   5   1   5    27224.38    29426.61    352.97 o 
   6   1   5     4687.84     5151.31     82.43 o 
   7   1   5     2080.42     2261.14     50.49 o 
   8   1   5     1450.70     1532.42     42.45 o 
   9   1   5      268.04      308.33     34.52 o 
  10   1   5      304.29      316.61     26.84 o 
  11   1   5     1448.80     1441.59    106.13 o 
  12   1   5       12.57       40.22     17.31 o 
  13   1   5        0.75       57.62     22.04 o 
 -13   2   5       30.33       55.41     32.94 o 
 -12   2   5      252.84      269.02     74.26 o 
 -11   2   5      235.56      224.84     40.36 o 
 -10   2   5     1711.69     1878.89     80.58 o 
  -9   2   5        0.88        0.00     23.41 o 
  -8   2   5     3947.26     4000.76     87.25 o 
  -7   2   5     1226.51     1310.80     68.56 o 
  -6   2   5       12.78       24.71      9.12 o 
  -5   2   5     5658.20     5311.20     68.87 o 
  -4   2   5     2921.10     3134.09     50.89 o 
  -3   2   5      227.15      329.48     14.33 o 
  -2   2   5    31644.36    36650.92    488.30 o 
  -1   2   5     1180.96     1125.08     19.34 o 
   0   2   5    40016.77    46008.23    528.00 o 
   1   2   5     7932.87     8592.44    127.04 o 
   2   2   5    23665.01    26196.65    358.45 o 
   3   2   5    11103.34    12068.76    122.38 o 
   4   2   5       89.79       80.08      6.16 o 
   5   2   5     2199.24     1906.02     67.89 o 
   6   2   5      167.31      200.03     15.98 o 
   7   2   5      257.10      241.79     19.02 o 
   8   2   5      501.26      524.59     28.33 o 
   9   2   5      926.75      839.26     33.98 o 
  10   2   5     3881.53     3574.67     76.32 o 
  11   2   5      349.86      379.06     29.91 o 
  12   2   5      250.40      230.31     27.13 o 
  13   2   5      632.50      668.86     41.25 o 
 -13   3   5        0.53        0.00     30.78 o 
 -12   3   5      315.18      297.05     47.10 o 
 -11   3   5        1.28        0.00     24.87 o 
 -10   3   5      122.55       93.26     38.42 o 
  -9   3   5       61.39       76.52     41.93 o 
  -8   3   5     2957.61     3348.58    112.09 o 
  -7   3   5     1522.00     1380.34     87.60 o 
  -6   3   5       15.75        9.71      8.96 o 
  -5   3   5      263.89      194.07     11.44 o 
  -4   3   5     7130.10     7459.10    101.81 o 
  -3   3   5      108.70      127.75     10.34 o 
  -2   3   5    17648.40    17945.82    191.30 o 
  -1   3   5    14058.17    15375.18    164.60 o 
   0   3   5     7342.13     7675.54     97.02 o 
   1   3   5      124.84      284.39     23.36 o 
   2   3   5     1379.73     1772.82     37.67 o 
   3   3   5     6076.73     6155.01     84.28 o 
   4   3   5      492.28      514.00     13.59 o 
   5   3   5       11.87        5.09      7.60 o 
   6   3   5    10402.71    10698.58    146.45 o 
   7   3   5     1819.80     1778.95     76.31 o 
   8   3   5     4507.23     4478.76    207.90 o 
   9   3   5        0.74        0.00     11.60 o 
  10   3   5     2289.36     2228.01     58.34 o 
  11   3   5        8.75       17.31     20.69 o 
  12   3   5       12.23       11.09     19.07 o 
  13   3   5       31.55        5.97     20.58 o 
 -13   4   5      273.88      324.22     59.97 o 
 -12   4   5       19.06       55.40     33.77 o 
 -11   4   5       47.53       51.52     51.77 o 
 -10   4   5     2893.82     2746.68     98.86 o 
  -9   4   5      186.93      140.86     33.70 o 
  -8   4   5      157.12      170.51     32.12 o 
  -7   4   5     3171.29     3090.39     58.43 o 
  -6   4   5      505.59      429.19     27.45 o 
  -5   4   5        0.42        7.50      7.26 o 
  -4   4   5       16.22       35.01     10.44 o 
  -3   4   5    11542.32    12204.73    135.51 o 
  -2   4   5    14909.72    16358.19    176.33 o 
  -1   4   5     1575.56     1372.46     23.19 o 
   0   4   5     3148.29     3252.96     49.77 o 
   1   4   5      141.95      173.55     15.73 o 
   2   4   5    37041.77    40187.71    498.68 o 
   3   4   5    39613.56    44131.53    512.71 o 
   4   4   5     2667.92     2543.25     40.26 o 
   5   4   5     1600.14     1646.68     37.32 o 
   6   4   5      884.34      799.52     27.37 o 
   7   4   5      390.96      387.84     22.78 o 
   8   4   5      883.34      877.98     33.53 o 
   9   4   5       24.44       26.74     13.62 o 
  10   4   5     1122.39     1094.95     41.07 o 
  11   4   5      637.88      614.11     35.45 o 
  12   4   5      150.32      153.09     23.99 o 
  13   4   5      281.45      270.95     43.71 o 
 -13   5   5      469.65      409.09     55.06 o 
 -12   5   5       83.31       66.83     31.95 o 
 -11   5   5        0.21       24.64     28.98 o 
 -10   5   5      705.36      704.60     55.40 o 
  -9   5   5        0.25        0.00     47.55 o 
  -8   5   5       16.29        0.00     24.60 o 
  -7   5   5      595.90      566.10     25.47 o 
  -6   5   5      132.49      138.21     14.76 o 
  -5   5   5    13496.37    12642.10    144.64 o 
  -4   5   5     3868.58     3439.63     49.02 o 
  -3   5   5    15511.09    14822.50    163.08 o 
  -2   5   5      174.08      141.03      9.42 o 
  -1   5   5     5007.78     4389.90     55.83 o 
   0   5   5     6489.75     5627.51     74.98 o 
   1   5   5    17708.70    19598.54    274.52 o 
   2   5   5      457.30      543.67     29.33 o 
   3   5   5    10825.95    11531.47    146.63 o 
   4   5   5      857.09      755.62     28.00 o 
   5   5   5    34453.84    37692.45    538.58 o 
   6   5   5      398.42      352.78     20.08 o 
   7   5   5     9449.68     9625.38    149.82 o 
   8   5   5      641.85      601.63     29.16 o 
   9   5   5      164.90      184.79     20.84 o 
  10   5   5      177.73      240.79     24.53 o 
  11   5   5      395.27      460.26     50.44 o 
  12   5   5       37.09       74.79     25.93 o 
  13   5   5      237.10      231.67     57.39 o 
 -13   6   5      215.38      269.40     78.24 o 
 -12   6   5       87.37      147.64     39.41 o 
 -11   6   5      865.41      957.08     66.10 o 
 -10   6   5      319.55      322.40     43.97 o 
  -9   6   5      707.03      676.54     51.56 o 
  -8   6   5      383.46      550.01     45.30 o 
  -7   6   5     1265.30     1171.03     35.05 o 
  -6   6   5        9.56       16.35     18.63 o 
  -5   6   5     3768.11     3637.10     53.68 o 
  -4   6   5     2251.22     2293.59     38.00 o 
  -3   6   5      596.38      564.73     18.06 o 
  -2   6   5     1306.68     1430.35     26.86 o 
  -1   6   5     6208.14     6903.81     82.60 o 
   0   6   5       26.32       19.86      4.86 o 
   1   6   5    10375.50    10804.62    161.50 o 
   2   6   5      420.73      349.38     18.32 o 
   3   6   5    22200.53    22792.46    437.28 o 
   4   6   5     5775.17     5878.42    104.84 o 
   5   6   5    14693.64    15361.65    197.82 o 
   6   6   5     1557.31     1541.24     64.88 o 
   7   6   5      816.90      706.51     29.16 o 
   8   6   5      278.53      261.52     22.41 o 
   9   6   5       10.83       15.18     14.14 o 
  10   6   5     1279.35     1172.22     51.92 o 
  11   6   5     1131.20     1041.72     51.15 o 
  12   6   5      225.48      228.51     34.17 o 
  13   6   5     2289.34     2347.97     99.90 o 
 -13   7   5      518.87      648.41     91.83 o 
 -12   7   5      918.72      982.63     70.88 o 
 -11   7   5       78.48      144.42     37.17 o 
 -10   7   5      499.48      624.03    111.74 o 
  -9   7   5        0.50        0.00     22.84 o 
  -8   7   5      181.22      183.38     33.29 o 
  -7   7   5     2237.52     2035.83     47.79 o 
  -6   7   5     4811.43     4544.81     81.05 o 
  -5   7   5     7995.86     7160.86     91.50 o 
  -4   7   5       20.03       49.70      9.13 o 
  -3   7   5     9549.32     9464.05    112.47 o 
  -2   7   5    10352.03    11667.67    135.76 o 
  -1   7   5     1030.61     1077.35     25.18 o 
   0   7   5     1348.15     1233.91     42.26 o 
   1   7   5     1346.69     1325.48     35.50 o 
   2   7   5    14343.59    13631.23    298.88 o 
   3   7   5     3789.65     4193.88     64.21 o 
   4   7   5       34.51       51.17     10.34 o 
   5   7   5     9323.35     9532.73    132.08 o 
   6   7   5     2484.62     2384.48     58.31 o 
   7   7   5     1926.89     1853.07     46.30 o 
   8   7   5     5965.53     6174.22    192.59 o 
   9   7   5      828.51      781.98     39.36 o 
  10   7   5     1629.03     1389.33     68.24 o 
  11   7   5       10.34       39.81     21.03 o 
  12   7   5      226.23      249.44     33.46 o 
  13   7   5       84.21       27.61     41.70 o 
 -12   8   5        0.66       69.12     36.11 o 
 -11   8   5       37.24       71.13     32.71 o 
 -10   8   5     2540.63     2524.03     96.31 o 
  -9   8   5      379.20      461.82     93.93 o 
  -8   8   5     2902.66     2577.62    115.37 o 
  -7   8   5      133.87      152.20     17.94 o 
  -6   8   5      505.91      492.09     37.48 o 
  -5   8   5       52.16       62.36     12.91 o 
  -4   8   5        5.12       19.74      8.82 o 
  -3   8   5      251.98      367.85    101.39 o 
  -2   8   5     8913.76     9561.44    113.35 o 
  -1   8   5    14925.04    16405.10    202.16 o 
   0   8   5    16508.08    16551.13    239.06 o 
   1   8   5       21.21       20.59      9.60 o 
   2   8   5      315.84      312.51     23.67 o 
   3   8   5      189.33      176.96     12.01 o 
   4   8   5     1925.12     2117.54     48.40 o 
   5   8   5      535.49      467.26     21.69 o 
   6   8   5     2042.43     2129.34     48.09 o 
   7   8   5     1830.01     1658.25     44.19 o 
   8   8   5     1770.45     1619.35     66.16 o 
   9   8   5       38.14       46.50     25.81 o 
  10   8   5     2539.08     2221.66     71.79 o 
  11   8   5      393.61      463.44     39.80 o 
  12   8   5      382.36      429.44     40.29 o 
 -12   9   5      340.93      324.19     51.08 o 
 -11   9   5       97.48       64.29     52.94 o 
 -10   9   5      288.37      326.10     44.35 o 
  -9   9   5      119.57       27.43     47.20 o 
  -8   9   5      245.73      271.86     38.07 o 
  -7   9   5       11.63       24.88     14.73 o 
  -6   9   5      529.35      489.78     25.07 o 
  -5   9   5     2147.69     1977.29     38.99 o 
  -4   9   5       11.10        9.35      8.89 o 
  -3   9   5     1260.91     1154.87     30.27 o 
  -2   9   5      936.09      887.25     31.26 o 
  -1   9   5       54.67       35.93      8.43 o 
   0   9   5     1651.48     2010.73     54.13 o 
   1   9   5    10158.31    10327.85    134.54 o 
   2   9   5      125.07      151.14     10.99 o 
   3   9   5      102.31      121.17     11.51 o 
   4   9   5       32.02       36.03     10.72 o 
   5   9   5      736.87      646.71     29.27 o 
   6   9   5     5625.77     5328.58     88.08 o 
   7   9   5       18.97       20.33     12.76 o 
   8   9   5     9478.43     9124.81    165.66 o 
   9   9   5     1825.65     1726.91     71.06 o 
  10   9   5     2180.29     2277.11     97.28 o 
  11   9   5      377.90      423.26     39.45 o 
  12   9   5       38.77       78.92     32.63 o 
 -12  10   5      551.21      669.63    163.98 o 
 -11  10   5        3.73       24.98     50.25 o 
 -10  10   5      139.24      178.92     78.59 o 
  -9  10   5       52.94       72.58     30.86 o 
  -8  10   5     2567.84     2411.32     87.51 o 
  -7  10   5     1032.60     1104.74     37.69 o 
  -6  10   5     2544.49     2537.83     55.36 o 
  -5  10   5      457.19      413.45     20.00 o 
  -4  10   5     8124.12     8039.57    102.92 o 
  -3  10   5     3356.63     3263.07     62.57 o 
  -2  10   5      969.07      949.09     25.20 o 
  -1  10   5     3769.31     3614.94     72.65 o 
   0  10   5    10153.60    10048.96    225.12 o 
   1  10   5        4.43       18.93      7.35 o 
   2  10   5     6380.27     5836.53     85.80 o 
   3  10   5    18984.65    19958.99    316.12 o 
   4  10   5      304.12      281.59     19.72 o 
   5  10   5     2859.89     3029.82     78.52 o 
   6  10   5     2203.20     2100.90     59.67 o 
   7  10   5      919.97     1002.20     47.72 o 
   8  10   5      235.91      254.44     29.09 o 
   9  10   5      337.07      352.53     34.02 o 
  10  10   5      656.21      690.33     44.87 o 
  11  10   5      637.82      542.00     43.65 o 
  12  10   5      179.53      199.79     33.11 o 
 -12  11   5        0.20       55.39     35.28 o 
 -11  11   5        2.88       72.35     36.20 o 
 -10  11   5      203.57      138.13     36.69 o 
  -9  11   5       13.97       22.64     27.92 o 
  -8  11   5      344.12      327.90     31.26 o 
  -7  11   5     2405.36     2434.10     84.26 o 
  -6  11   5      237.62      246.92     21.79 o 
  -5  11   5     8307.86     8065.39    106.19 o 
  -4  11   5       49.18       27.36     11.51 o 
  -3  11   5    16326.94    16268.02    186.63 o 
  -2  11   5      760.39      684.33     23.70 o 
  -1  11   5      495.45      494.06     26.71 o 
   0  11   5        0.87        7.02     11.52 o 
   1  11   5     1536.66     1486.69     33.48 o 
   2  11   5     6217.86     5833.91     86.99 o 
   3  11   5      305.26      293.84     19.42 o 
   4  11   5     4877.78     4520.19    135.63 o 
   5  11   5    10179.63    10272.42    283.09 o 
   6  11   5     1313.26     1217.05     90.07 o 
   7  11   5      711.08      731.97     39.28 o 
   8  11   5      284.86      280.13     30.74 o 
   9  11   5      330.09      365.42     34.61 o 
  10  11   5      157.91      181.56     49.41 o 
  11  11   5      295.98      365.18     39.18 o 
  12  11   5      574.62      538.20     46.96 o 
 -12  12   5       18.53        0.00     34.06 o 
 -11  12   5       38.06       56.50     33.55 o 
 -10  12   5       28.79       45.58     28.25 o 
  -9  12   5       39.89        0.00     26.38 o 
  -8  12   5       49.66      106.89     24.88 o 
  -7  12   5      320.93      320.55     28.54 o 
  -6  12   5     2665.82     2573.55     74.62 o 
  -5  12   5        6.28        7.40     12.03 o 
  -4  12   5     6486.79     6215.42     86.91 o 
  -3  12   5      249.77      248.40     17.20 o 
  -2  12   5      274.35      260.12     19.85 o 
  -1  12   5     1293.07     1149.94     40.80 o 
   0  12   5      479.66      481.13     37.49 o 
   1  12   5     4146.63     4201.10     69.00 o 
   2  12   5      159.09      142.99     15.32 o 
   3  12   5    11470.52    11277.48    369.88 o 
   4  12   5     9305.53     8469.92    183.26 o 
   5  12   5     3444.10     2952.64     91.54 o 
   6  12   5     1728.00     1767.77    109.40 o 
   7  12   5      392.19      391.74     41.64 o 
   8  12   5      268.66      318.74     32.43 o 
   9  12   5      340.51      315.58     33.64 o 
  10  12   5      350.76      343.51     35.79 o 
  11  12   5     1582.53     1546.16     65.25 o 
  12  12   5        1.35       39.56     33.03 o 
 -11  13   5       19.89       25.12     34.00 o 
 -10  13   5       41.29       38.42     31.14 o 
  -9  13   5     1042.03     1120.73     64.55 o 
  -8  13   5     2365.15     2306.31     70.24 o 
  -7  13   5     2117.30     2068.46     77.58 o 
  -6  13   5     1402.54     1320.45     52.64 o 
  -5  13   5     2186.20     2007.74     43.87 o 
  -4  13   5        0.48        1.51     14.89 o 
  -3  13   5     6073.52     5839.22    135.84 o 
  -2  13   5     4206.66     3663.66     79.69 o 
  -1  13   5     3250.52     3083.64     72.17 o 
   0  13   5      283.54      316.98     26.03 o 
   1  13   5      454.19      360.40     19.38 o 
   2  13   5     1726.13     1572.06    142.54 o 
   3  13   5     1059.59     1017.50     54.29 o 
   4  13   5     5891.70     5470.25    135.28 o 
   5  13   5     1495.42     1469.55     66.15 o 
   6  13   5      173.13      154.72     29.89 o 
   7  13   5      574.16      533.25     51.77 o 
   8  13   5     2338.93     2190.43     86.96 o 
   9  13   5      305.99      319.33     34.16 o 
  10  13   5      113.80      130.06     27.24 o 
  11  13   5      239.94      220.98     33.39 o 
 -11  14   5      147.15      190.61     43.47 o 
 -10  14   5       88.64      206.71     40.12 o 
  -9  14   5       44.11       62.14     31.03 o 
  -8  14   5      435.69      425.15     36.49 o 
  -7  14   5      102.51      104.10     25.54 o 
  -6  14   5       40.71       59.00     17.90 o 
  -5  14   5      639.20      600.80     28.29 o 
  -4  14   5      108.20      113.52     15.52 o 
  -3  14   5     1030.42     1062.84     37.15 o 
  -2  14   5       51.34       62.16     15.35 o 
  -1  14   5     1457.76     1362.70     81.98 o 
   0  14   5     5042.77     4972.67    100.40 o 
   1  14   5      932.51      915.20     51.07 o 
   2  14   5      620.59      516.74     41.50 o 
   3  14   5      129.30      136.84     29.42 o 
   4  14   5       62.40       66.33     54.46 o 
   5  14   5     1466.39     1426.10     94.29 o 
   6  14   5     1554.47     1552.68    121.34 o 
   7  14   5     1803.58     1813.05     77.97 o 
   8  14   5       60.49       44.20     26.43 o 
   9  14   5     2354.74     2520.36     97.81 o 
  10  14   5      803.68      867.86    123.45 o 
  11  14   5        9.17       24.49     29.29 o 
 -11  15   5      224.08      335.80     50.49 o 
 -10  15   5       15.35        0.00     31.81 o 
  -9  15   5      415.85      563.17     53.32 o 
  -8  15   5       10.90       19.63     21.86 o 
  -7  15   5      170.79      187.25     28.80 o 
  -6  15   5     1983.68     1804.62     50.73 o 
  -5  15   5     2140.69     2127.60     77.63 o 
  -4  15   5       46.88       50.29     14.32 o 
  -3  15   5       35.24       50.65     16.44 o 
  -2  15   5       71.39       73.31     17.47 o 
  -1  15   5     4496.22     3952.15    191.62 o 
   0  15   5     1573.64     1649.85     67.40 o 
   1  15   5     3849.58     3649.03    169.95 o 
   2  15   5       24.45        0.00     23.24 o 
   3  15   5       36.16       39.28     26.51 o 
   4  15   5      331.61      277.64     37.26 o 
   5  15   5     1950.07     1998.55     80.39 o 
   6  15   5      474.89      566.34     88.31 o 
   7  15   5      318.44      283.06     39.79 o 
   8  15   5     1193.55     1147.17     66.37 o 
   9  15   5     1010.60     1081.45     71.45 o 
  10  15   5      279.35      345.88     95.93 o 
  11  15   5     1091.10     1262.25     79.56 o 
 -10  16   5       68.72      147.09     40.91 o 
  -9  16   5        6.76        0.00     27.42 o 
  -8  16   5       59.24       25.13     42.66 o 
  -7  16   5      317.61      320.83     32.81 o 
  -6  16   5     1861.21     1809.07     52.35 o 
  -5  16   5        1.00        6.74     16.20 o 
  -4  16   5     3239.48     3182.82     69.28 o 
  -3  16   5     1754.69     1739.60     50.29 o 
  -2  16   5      602.48      553.48     30.98 o 
  -1  16   5      199.22      180.06     34.29 o 
   0  16   5      448.21      360.23     49.08 o 
   1  16   5      201.98      235.94     35.36 o 
   2  16   5      820.82      794.89     53.19 o 
   3  16   5     2294.91     2149.97     82.15 o 
   4  16   5      300.12      361.08     70.39 o 
   5  16   5      164.87      199.01     36.41 o 
   6  16   5      214.54      153.29     43.45 o 
   7  16   5     1291.39     1329.51     70.14 o 
   8  16   5      667.43      567.83     56.81 o 
   9  16   5      241.03      317.82     46.42 o 
  10  16   5       56.42       36.37     33.05 o 
 -10  17   5        0.26       40.78     35.39 o 
  -9  17   5       31.66        8.79     30.25 o 
  -8  17   5      633.18      632.12     43.79 o 
  -7  17   5       93.74      113.06     26.97 o 
  -6  17   5      633.87      640.49     34.49 o 
  -5  17   5      658.49      702.90     40.76 o 
  -4  17   5     2684.38     2470.78     61.56 o 
  -3  17   5       40.99       43.90     24.77 o 
  -2  17   5     1424.87     1170.70     50.44 o 
  -1  17   5       32.33       57.98     29.63 o 
   0  17   5      223.52      214.10     37.95 o 
   1  17   5      387.59      365.15     41.81 o 
   2  17   5     2512.01     2563.98     92.44 o 
   3  17   5     1300.45     1177.98     65.00 o 
   4  17   5     1716.90     1619.67     75.35 o 
   5  17   5     1930.67     2006.86     97.21 o 
   6  17   5      282.08      315.29     49.08 o 
   7  17   5       18.27       20.39     32.33 o 
   8  17   5        6.98       47.19     30.81 o 
   9  17   5      358.02      437.06     54.11 o 
  10  17   5        5.97        0.00     28.79 o 
 -10  18   5       75.52       54.38     40.53 o 
  -9  18   5        8.64        6.93     31.39 o 
  -8  18   5        1.54        4.68     23.19 o 
  -7  18   5       10.98       34.09     23.42 o 
  -6  18   5      767.98      731.45     43.77 o 
  -5  18   5        6.28        0.00     24.65 o 
  -4  18   5     2853.97     2617.59    107.76 o 
  -3  18   5       80.58       99.62     24.86 o 
  -2  18   5      145.10      125.69     30.61 o 
  -1  18   5      210.71      151.34     54.23 o 
   0  18   5      476.72      566.90     91.24 o 
   1  18   5     1356.93     1239.80     83.04 o 
   2  18   5      149.12      190.55     38.85 o 
   3  18   5      164.12      107.08     50.13 o 
   4  18   5      703.31      673.75     55.32 o 
   5  18   5      703.31      814.79     59.77 o 
   6  18   5     1511.76     1602.13     78.60 o 
   7  18   5       76.25      107.43     52.71 o 
   8  18   5      437.47      450.09     53.45 o 
   9  18   5       90.95      123.00     42.05 o 
  10  18   5       18.11        0.00     29.90 o 
  -9  19   5       82.33      105.65     39.59 o 
  -8  19   5      539.44      463.97     41.58 o 
  -7  19   5      194.59      265.27     33.90 o 
  -6  19   5      385.69      506.53     60.55 o 
  -5  19   5        8.49       15.07     26.83 o 
  -4  19   5      169.13      233.55     31.79 o 
  -3  19   5      106.00      134.65     27.35 o 
  -2  19   5     1414.90     1369.33     56.21 o 
  -1  19   5      451.61      431.95     36.20 o 
   0  19   5      229.58      217.15     40.08 o 
   1  19   5     2645.88     2586.64    104.59 o 
   2  19   5     1318.41     1423.40     72.18 o 
   3  19   5      921.96      923.45     69.46 o 
   4  19   5      210.92      220.68     41.79 o 
   5  19   5       14.62       33.63     31.80 o 
   6  19   5       32.42       19.47     28.24 o 
   7  19   5      247.94      168.51     50.72 o 
   8  19   5       92.79       97.95     36.91 o 
   9  19   5      112.41       73.93     37.99 o 
  -9  20   5       20.69       23.78     39.47 o 
  -8  20   5        8.36       43.58     33.27 o 
  -7  20   5       11.00       32.87     28.92 o 
  -6  20   5      113.19       91.88     35.13 o 
  -5  20   5        0.28        7.04     25.32 o 
  -4  20   5       46.39       71.39     25.63 o 
  -3  20   5     1175.25     1208.97     55.04 o 
  -2  20   5      690.26      702.11     44.81 o 
  -1  20   5     1063.96     1160.31     52.84 o 
   0  20   5      636.81      702.91     56.42 o 
   1  20   5       33.68       17.76     29.13 o 
   2  20   5      176.68      215.99     42.22 o 
   3  20   5       35.38       49.30     41.46 o 
   4  20   5        0.58        0.00     32.01 o 
   5  20   5        3.00        0.00     31.20 o 
   6  20   5      163.33      235.57     61.61 o 
   7  20   5     1289.92     1317.67     76.63 o 
   8  20   5       50.29       40.62     34.79 o 
   9  20   5      287.65      304.62     51.68 o 
  -8  21   5        9.14       22.32     32.84 o 
  -7  21   5       62.27      135.17     37.64 o 
  -6  21   5        4.09       20.79     27.63 o 
  -5  21   5       38.18       67.12     31.55 o 
  -4  21   5        5.83        0.00     29.75 o 
  -3  21   5       63.30       61.79     31.10 o 
  -2  21   5       72.68       61.04     39.40 o 
  -1  21   5      400.60      450.00     39.15 o 
   0  21   5       48.07        6.06     29.99 o 
   1  21   5      778.07      602.57     94.75 o 
   2  21   5      398.73      365.73     48.46 o 
   3  21   5        8.70        0.00     33.26 o 
   4  21   5       12.85        8.09     34.98 o 
   5  21   5      166.16      155.05     41.70 o 
   6  21   5       59.17      159.85     43.66 o 
   7  21   5      113.05       82.67     36.59 o 
   8  21   5        5.46       11.29     36.03 o 
  -8  22   5        3.02        0.00     34.04 o 
  -7  22   5       60.24       69.21     48.14 o 
  -6  22   5       37.72       47.00     32.69 o 
  -5  22   5        0.04       28.58     27.41 o 
  -4  22   5      431.20      463.00     52.00 o 
  -3  22   5      491.20      503.41     43.04 o 
  -2  22   5      391.03      378.04     42.34 o 
  -1  22   5      374.96      500.49     42.23 o 
   0  22   5      271.86      402.51     51.99 o 
   1  22   5        9.96        2.16     35.11 o 
   2  22   5       60.50       48.60     38.18 o 
   3  22   5      653.32      699.27     63.96 o 
   4  22   5      465.79      481.78     58.29 o 
   5  22   5        2.24       23.55     37.18 o 
   6  22   5      252.38      370.01     57.00 o 
   7  22   5      176.07      202.00     49.17 o 
   8  22   5        7.65        0.00     53.41 o 
  -7  23   5        7.41       16.82     34.59 o 
  -6  23   5      246.50      282.22     47.59 o 
  -5  23   5        0.23        0.00     39.47 o 
  -4  23   5        0.08       10.71     57.63 o 
  -3  23   5       68.98       83.54     28.86 o 
  -2  23   5       57.69       40.20     25.65 o 
  -1  23   5      195.53      246.76     35.28 o 
   0  23   5       54.56      110.96     38.72 o 
   1  23   5       66.16       77.88     37.27 o 
   2  23   5      630.77      578.01     61.47 o 
   3  23   5      132.00      127.53     51.42 o 
   4  23   5      607.81      682.21     66.84 o 
   5  23   5       49.77      152.92     46.95 o 
   6  23   5       19.37        8.50     40.94 o 
   7  23   5        4.72        0.00     34.20 o 
  -6  24   5       73.19      101.67     41.31 o 
  -5  24   5        0.07        0.00     52.12 o 
  -4  24   5      329.57      332.43     49.19 o 
  -3  24   5      138.52      189.67     36.68 o 
  -2  24   5       21.65        0.00     43.05 o 
  -1  24   5       45.54       51.00     26.65 o 
   0  24   5       36.29       51.71     39.51 o 
   1  24   5        0.86        0.00     40.55 o 
   2  24   5       43.25      128.46     46.18 o 
   3  24   5       22.01       62.38     43.09 o 
   4  24   5      340.12      449.07     61.45 o 
   5  24   5       11.82       46.72     43.97 o 
   6  24   5      251.74      309.64     58.12 o 
  -5  25   5       35.81       52.98     54.23 o 
  -4  25   5       27.83        0.05     32.36 o 
  -3  25   5       13.55       24.07     28.74 o 
  -2  25   5       57.94       78.30     30.67 o 
  -1  25   5      325.90      379.97     51.57 o 
   0  25   5       38.10       73.28     42.74 o 
   1  25   5      677.99      735.68     71.56 o 
   2  25   5      154.32      182.88     50.33 o 
   3  25   5      135.67      198.20     66.06 o 
   4  25   5       18.46       50.16     45.72 o 
   5  25   5       30.14        0.00     38.07 o 
  -4  26   5        7.21       38.86     32.67 o 
  -3  26   5      258.17      312.05     42.07 o 
  -2  26   5       41.93        0.00     27.81 o 
  -1  26   5      261.41      315.88     42.17 o 
   0  26   5       17.00       74.51     27.82 o 
   1  26   5        3.99       11.80     48.84 o 
   2  26   5        7.03        0.00     44.20 o 
   3  26   5      150.07      134.57     50.16 o 
   4  26   5        0.55        0.00     39.03 o 
  -2  27   5       24.00       24.34     29.89 o 
  -1  27   5       72.10      126.95     37.13 o 
   0  27   5        0.38       36.26     50.20 o 
   1  27   5      264.20      320.90     61.93 o 
   2  27   5       19.36       17.80     68.87 o 
 -12   0   6      678.03      645.59     90.42 o 
 -10   0   6     3032.79     2779.38    143.13 o 
  -8   0   6     7658.74     7641.26    249.71 o 
  -6   0   6      577.66      477.87     51.30 o 
  -4   0   6      355.95      358.87     37.71 o 
  -2   0   6    29704.05    34894.07    676.28 o 
   0   0   6    10396.44    14323.47    242.73 o 
   2   0   6     2337.49     2125.95     53.35 o 
   4   0   6     3665.11     2937.97     55.17 o 
   6   0   6      605.35      633.51     89.37 o 
   8   0   6      119.46      214.22     29.60 o 
  10   0   6     2168.23     1929.02     75.48 o 
  12   0   6      499.71      506.59     49.05 o 
 -13   1   6       29.78       27.97     35.02 o 
 -12   1   6      572.48      653.60     61.73 o 
 -11   1   6        8.38        0.63     30.88 o 
 -10   1   6       17.53       39.75     50.72 o 
  -9   1   6       17.76       13.81     27.61 o 
  -8   1   6     1487.19     1238.59     51.70 o 
  -7   1   6     2476.67     2249.86     78.63 o 
  -6   1   6      497.36      427.54     34.94 o 
  -5   1   6     1480.12     1321.00     34.22 o 
  -4   1   6    12346.17    12366.52    179.42 o 
  -3   1   6     7207.68     8103.92    120.84 o 
  -2   1   6    46354.36    50630.15    580.01 o 
  -1   1   6     5162.23     5284.64     63.19 o 
   0   1   6     7651.22     7755.68     88.41 o 
   1   1   6     1444.42     1625.55     35.60 o 
   2   1   6      372.79      247.01     13.36 o 
   3   1   6     3573.33     4817.12     61.68 o 
   4   1   6     2092.84     1872.49     28.57 o 
   5   1   6     1153.47     1280.25     23.10 o 
   6   1   6    24986.05    25606.57    315.05 o 
   7   1   6      367.02      436.59     29.57 o 
   8   1   6     9597.20     9507.26    140.93 o 
   9   1   6      798.61      715.69     31.76 o 
  10   1   6      199.11      203.81     22.62 o 
  11   1   6      463.10      480.28     32.80 o 
  12   1   6      440.04      483.02     34.54 o 
  13   1   6       10.20        0.00     17.67 o 
 -13   2   6      145.35      198.40     45.74 o 
 -12   2   6       65.75       66.40     34.65 o 
 -11   2   6      190.71      225.66     41.10 o 
 -10   2   6     2129.34     1992.14     87.96 o 
  -9   2   6      521.65      471.38     69.10 o 
  -8   2   6      981.51      887.25     40.62 o 
  -7   2   6     4843.69     4412.66     91.28 o 
  -6   2   6     1293.46     1289.08     42.26 o 
  -5   2   6      516.74      552.79     20.96 o 
  -4   2   6     2197.63     2077.63     39.11 o 
  -3   2   6     7990.74     8463.16    111.02 o 
  -2   2   6     1919.98     2189.76     36.22 o 
  -1   2   6     3146.53     3404.70     44.31 o 
   0   2   6      230.30      266.81     18.26 o 
   1   2   6    38193.48    41751.44    560.52 o 
   2   2   6     9471.40    11317.25    166.91 o 
   3   2   6    72168.74    84318.32    862.79 o 
   4   2   6      265.96      284.42     10.94 o 
   5   2   6     1005.83      906.66     32.32 o 
   6   2   6      406.27      375.17     23.13 o 
   7   2   6        5.83        1.83      9.80 o 
   8   2   6     2243.90     2266.84     69.18 o 
   9   2   6       27.37       28.54     14.88 o 
  10   2   6      224.97      253.19     24.34 o 
  11   2   6     4573.86     4263.23    135.59 o 
  12   2   6       67.41       53.77     25.32 o 
  13   2   6      394.61      352.69     40.72 o 
 -13   3   6      162.48      209.58     44.14 o 
 -12   3   6        0.34        7.38     28.31 o 
 -11   3   6        0.19        0.00     36.89 o 
 -10   3   6       21.19        0.00     25.76 o 
  -9   3   6       20.02       16.97     27.49 o 
  -8   3   6      228.88      168.79     24.21 o 
  -7   3   6     2218.60     1867.06     54.56 o 
  -6   3   6       61.82       34.85     11.05 o 
  -5   3   6    10150.99    10488.12    139.68 o 
  -4   3   6      998.97      985.67     26.61 o 
  -3   3   6       48.25       63.50      9.56 o 
  -2   3   6     3201.87     3632.81     49.23 o 
  -1   3   6     4642.45     4834.31     67.52 o 
   0   3   6      400.93      317.63     12.00 o 
   1   3   6     2022.55     1856.74     39.83 o 
   2   3   6      737.65      801.48     25.60 o 
   3   3   6     7673.43     9157.21    149.58 o 
   4   3   6     3991.39     4045.29     50.14 o 
   5   3   6    15206.30    16637.19    168.73 o 
   6   3   6      476.08      508.96     38.78 o 
   7   3   6       25.53       41.28     11.70 o 
   8   3   6      223.37      186.40     18.94 o 
   9   3   6     6588.75     6326.39    107.62 o 
  10   3   6       54.27       47.62     15.02 o 
  11   3   6     1041.89     1013.68     43.07 o 
  12   3   6        1.63        7.45     21.22 o 
  13   3   6      215.81      266.57     37.19 o 
 -13   4   6        9.21        0.00     29.94 o 
 -12   4   6       56.82       96.01     34.56 o 
 -11   4   6        0.28        0.00     27.07 o 
 -10   4   6      269.78      202.70     65.00 o 
  -9   4   6     2333.64     2104.07     83.16 o 
  -8   4   6       44.50       17.26     18.56 o 
  -7   4   6      773.83      621.79     53.26 o 
  -6   4   6      695.91      675.92     25.66 o 
  -5   4   6      420.77      329.20     17.92 o 
  -4   4   6       58.19       59.16     12.82 o 
  -3   4   6       39.14       57.36      9.76 o 
  -2   4   6    21460.66    23817.89    252.30 o 
  -1   4   6    14027.02    14185.24    154.97 o 
   0   4   6     8016.17     8206.57    104.73 o 
   1   4   6    38485.73    41880.93    564.73 o 
   2   4   6     2184.87     2014.82     44.75 o 
   3   4   6    33574.80    36078.42    423.33 o 
   4   4   6     8675.02     9202.84    122.94 o 
   5   4   6    15226.47    16727.25    188.98 o 
   6   4   6     2430.81     2709.08     57.83 o 
   7   4   6        5.24        9.20     11.60 o 
   8   4   6        4.07       28.93     13.75 o 
   9   4   6     3238.16     3067.50     67.81 o 
  10   4   6      591.84      602.55     34.35 o 
  11   4   6     1328.50     1393.38     71.27 o 
  12   4   6       19.81        0.00     22.53 o 
  13   4   6      663.61      676.46     51.06 o 
 -13   5   6       42.76       45.73     37.59 o 
 -12   5   6      340.57      393.50     79.18 o 
 -11   5   6      126.57       74.33     34.87 o 
 -10   5   6       16.88      101.94     33.71 o 
  -9   5   6      122.50      105.55     31.29 o 
  -8   5   6      891.72      874.18     40.18 o 
  -7   5   6       26.86       27.76     14.93 o 
  -6   5   6        6.06       24.37     11.17 o 
  -5   5   6       11.35       26.55     10.59 o 
  -4   5   6    14465.91    14570.15    162.64 o 
  -3   5   6      255.94      212.41     11.29 o 
  -2   5   6    30105.23    33231.92    347.86 o 
  -1   5   6       41.78       49.18      6.61 o 
   0   5   6     3309.93     2900.61     44.29 o 
   1   5   6      350.12      251.97     15.94 o 
   2   5   6     8015.55     7858.21    124.60 o 
   3   5   6     3054.46     3802.72     58.67 o 
   4   5   6     6013.12     6187.87     88.64 o 
   5   5   6      573.80      814.27     26.48 o 
   6   5   6    17552.24    16908.66    229.88 o 
   7   5   6      106.89      127.36     18.97 o 
   8   5   6     7574.13     7577.21    247.16 o 
   9   5   6       55.86       53.12     15.70 o 
  10   5   6      377.41      378.31     36.72 o 
  11   5   6        6.13       10.20     31.17 o 
  12   5   6       21.20       32.90     22.27 o 
  13   5   6       14.91       17.55     30.77 o 
 -12   6   6       26.11       41.01     31.52 o 
 -11   6   6      152.32      182.54     98.50 o 
 -10   6   6     1550.62     1606.01     77.19 o 
  -9   6   6      329.36      344.66     42.90 o 
  -8   6   6      267.73      227.18     35.65 o 
  -7   6   6      701.77      693.10     34.56 o 
  -6   6   6        9.88        5.12     14.11 o 
  -5   6   6      285.14      298.60     18.62 o 
  -4   6   6     1167.71     1315.98     27.79 o 
  -3   6   6     8627.30     8418.81    100.48 o 
  -2   6   6    14071.11    14629.28    162.37 o 
  -1   6   6    11959.88    14400.40    159.31 o 
   0   6   6    30133.64    34626.18    471.93 o 
   1   6   6     3278.12     3313.14     63.91 o 
   2   6   6     2375.76     2969.80    134.23 o 
   3   6   6      175.84      205.90     11.39 o 
   4   6   6     3547.21     3431.55     87.94 o 
   5   6   6     3606.41     3527.56     61.89 o 
   6   6   6     3795.75     3750.57     68.39 o 
   7   6   6     3161.14     3116.38     63.26 o 
   8   6   6      705.56      613.74     30.40 o 
   9   6   6      133.52      159.84     29.12 o 
  10   6   6     1146.07     1087.94     95.48 o 
  11   6   6      282.11      280.88     33.08 o 
  12   6   6      201.24      255.57     41.62 o 
 -12   7   6      167.06      193.85     45.05 o 
 -11   7   6       15.47        0.00     27.99 o 
 -10   7   6       45.31       85.48     32.31 o 
  -9   7   6       60.64       46.32     29.30 o 
  -8   7   6       66.90       99.52     29.80 o 
  -7   7   6        5.24       19.90     15.62 o 
  -6   7   6      328.35      299.83     20.15 o 
  -5   7   6     9006.57     8326.39    280.14 o 
  -4   7   6    14587.12    14800.05    167.84 o 
  -3   7   6     2679.83     2767.53     47.00 o 
  -2   7   6    22966.76    23415.84    252.04 o 
  -1   7   6      141.74      164.44     12.42 o 
   0   7   6    17465.47    19296.17    274.32 o 
   1   7   6     5260.41     5374.65     93.44 o 
   2   7   6     3230.75     3126.19     68.16 o 
   3   7   6     7110.38     7124.06     98.47 o 
   4   7   6     5211.16     5601.68     83.15 o 
   5   7   6      279.95      291.89     21.53 o 
   6   7   6    13538.75    13357.28    272.18 o 
   7   7   6      707.02      670.09     30.67 o 
   8   7   6     8555.51     8407.68    154.68 o 
   9   7   6     9448.30     8963.03    305.80 o 
  10   7   6      497.56      529.87     47.82 o 
  11   7   6      467.05      544.70     72.51 o 
  12   7   6        1.67       26.67     20.80 o 
 -12   8   6       39.44       80.78     37.71 o 
 -11   8   6       56.56      164.51     42.40 o 
 -10   8   6        3.43        4.80     33.26 o 
  -9   8   6     2100.69     2030.38     82.42 o 
  -8   8   6     1341.95     1524.06    153.55 o 
  -7   8   6     4200.47     4042.86     88.26 o 
  -6   8   6        0.96        0.00     10.70 o 
  -5   8   6     1041.09     1018.48     32.33 o 
  -4   8   6      589.26      608.85     21.38 o 
  -3   8   6     8086.88     8301.12    102.27 o 
  -2   8   6      949.70     1067.70     25.05 o 
  -1   8   6     2676.96     2929.19     44.40 o 
   0   8   6     8831.33    10809.42    237.51 o 
   1   8   6    12863.33    12301.12    202.65 o 
   2   8   6     2787.09     3083.59     65.01 o 
   3   8   6    14567.20    15930.56    200.03 o 
   4   8   6      259.18      272.72     15.35 o 
   5   8   6      432.46      405.19     23.12 o 
   6   8   6      577.15      570.07     40.56 o 
   7   8   6       12.57       29.87     26.00 o 
   8   8   6      632.48      621.16     47.36 o 
   9   8   6      376.61      459.15     42.46 o 
  10   8   6       63.56       91.67     22.61 o 
  11   8   6     2180.25     2081.59     81.38 o 
  12   8   6       94.09      140.87     28.67 o 
 -12   9   6       33.73       83.21     36.82 o 
 -11   9   6       35.30       60.21     46.50 o 
 -10   9   6      316.36      221.75     40.31 o 
  -9   9   6       48.63       16.53     25.91 o 
  -8   9   6      958.23      935.42     57.31 o 
  -7   9   6      684.26      650.98     39.39 o 
  -6   9   6      720.65      682.32     36.69 o 
  -5   9   6     3660.46     3452.80     68.23 o 
  -4   9   6     2051.08     1963.77     58.61 o 
  -3   9   6      106.68       91.80     11.65 o 
  -2   9   6     1251.42     1345.04     29.21 o 
  -1   9   6     7548.87     7532.85     93.52 o 
   0   9   6     1243.58     1488.10     41.05 o 
   1   9   6     2663.70     2599.61     58.53 o 
   2   9   6     8170.90     8192.80    136.24 o 
   3   9   6     5425.50     5781.04     93.68 o 
   4   9   6     1458.90     1451.08     56.70 o 
   5   9   6     1358.01     1280.22     57.18 o 
   6   9   6     1069.33     1033.14     53.19 o 
   7   9   6     4759.15     4748.45    102.95 o 
   8   9   6       31.12        8.35     17.27 o 
   9   9   6     2953.23     3094.27    104.06 o 
  10   9   6       65.59       87.65     24.27 o 
  11   9   6      409.26      413.16     40.45 o 
  12   9   6      483.73      527.05     45.51 o 
 -12  10   6       35.97       21.51     33.88 o 
 -11  10   6       38.89       70.14     34.12 o 
 -10  10   6      818.55      699.13     57.06 o 
  -9  10   6       93.25       42.09     37.95 o 
  -8  10   6      171.07      164.20     33.27 o 
  -7  10   6     4144.62     3894.96     75.00 o 
  -6  10   6     1680.37     1571.92     43.23 o 
  -5  10   6     1788.43     1636.37     42.81 o 
  -4  10   6       15.59        7.72     12.84 o 
  -3  10   6       45.19       56.40     11.44 o 
  -2  10   6    18943.81    18767.88    209.81 o 
  -1  10   6     1299.69     1314.92     40.18 o 
   0  10   6     8119.91     8265.79    153.88 o 
   1  10   6     5747.74     5167.81     95.94 o 
   2  10   6      404.73      448.16     25.89 o 
   3  10   6     1950.12     1749.81     49.98 o 
   4  10   6    10045.83    10271.34    209.47 o 
   5  10   6     4479.69     4475.94    116.99 o 
   6  10   6     2705.82     2736.85     88.73 o 
   7  10   6     5044.30     4957.19    283.79 o 
   8  10   6       59.72       52.49     19.52 o 
   9  10   6     1078.54     1112.63     68.81 o 
  10  10   6      868.56      970.37     67.12 o 
  11  10   6     1288.96     1314.69     59.68 o 
  12  10   6       11.97       21.29     37.00 o 
 -12  11   6      119.22      140.67     41.91 o 
 -11  11   6      133.68      146.82     55.75 o 
 -10  11   6        8.20       21.01     27.78 o 
  -9  11   6      327.13      362.41     44.10 o 
  -8  11   6      669.87      810.46     56.69 o 
  -7  11   6      404.54      481.08     28.46 o 
  -6  11   6      232.82      271.98     22.66 o 
  -5  11   6       91.25      144.21     17.72 o 
  -4  11   6     8633.36     8661.69    111.55 o 
  -3  11   6      557.57      473.62     25.07 o 
  -2  11   6     3317.75     3105.66     66.55 o 
  -1  11   6     1831.57     1564.88     78.04 o 
   0  11   6      236.63      272.64     21.97 o 
   1  11   6     3678.68     3439.61     81.57 o 
   2  11   6       21.16       34.98     13.25 o 
   3  11   6     1197.75     1326.93    109.79 o 
   4  11   6      175.63      217.40     79.53 o 
   5  11   6     1561.34     1264.83     59.19 o 
   6  11   6     1959.98     1929.91    132.00 o 
   7  11   6      115.95      154.99     36.19 o 
   8  11   6     3728.23     3640.64    134.92 o 
   9  11   6      617.83      599.13     51.05 o 
  10  11   6       40.34       73.56     24.21 o 
  11  11   6        1.53        0.00     20.32 o 
  12  11   6       15.02       14.02     30.14 o 
 -11  12   6        8.33       38.24     32.68 o 
 -10  12   6      125.49      144.68     37.44 o 
  -9  12   6        9.89       49.30     30.10 o 
  -8  12   6      240.60      296.90     39.89 o 
  -7  12   6       10.57       23.98     16.56 o 
  -6  12   6        2.51       26.63     15.41 o 
  -5  12   6      253.45      275.45     32.63 o 
  -4  12   6     1947.95     1703.47     50.11 o 
  -3  12   6     4049.01     3703.69     89.77 o 
  -2  12   6     1583.93     1414.89     33.30 o 
  -1  12   6     1839.11     1703.42     50.22 o 
   0  12   6    10182.09     9431.67    156.64 o 
   1  12   6      246.06      296.41     24.72 o 
   2  12   6      210.77      288.66     24.55 o 
   3  12   6     1821.45     1702.22     65.09 o 
   4  12   6     4200.26     4499.54    118.46 o 
   5  12   6      519.82      484.70     55.05 o 
   6  12   6     1867.18     2056.96     79.08 o 
   7  12   6     2837.28     2454.25    244.56 o 
   8  12   6      606.72      692.14     88.08 o 
   9  12   6     1385.65     1361.84     57.13 o 
  10  12   6      409.28      491.14     55.14 o 
  11  12   6      360.53      337.14     42.58 o 
 -11  13   6       98.44      117.00     39.33 o 
 -10  13   6       80.14      164.42     37.90 o 
  -9  13   6       13.50       23.47     33.15 o 
  -8  13   6      388.51      539.77     67.58 o 
  -7  13   6      486.98      474.66     29.58 o 
  -6  13   6      143.46      147.50     20.56 o 
  -5  13   6       45.97       47.37     15.97 o 
  -4  13   6     4616.63     4197.77     67.62 o 
  -3  13   6       28.22       44.14     12.65 o 
  -2  13   6     1903.71     1808.34     46.25 o 
  -1  13   6     2487.15     2315.59     96.34 o 
   0  13   6     1482.82     1505.74     62.55 o 
   1  13   6      189.77      186.05     22.77 o 
   2  13   6      990.44      909.00     38.84 o 
   3  13   6     1965.80     1996.97     80.23 o 
   4  13   6     1152.64     1139.40     58.82 o 
   5  13   6     7139.47     6927.80    164.48 o 
   6  13   6      955.01      999.84     57.48 o 
   7  13   6      787.03      656.87     51.89 o 
   8  13   6     1357.79     1413.75     71.12 o 
   9  13   6     2089.94     1860.21    114.20 o 
  10  13   6      537.74      557.56     56.44 o 
  11  13   6      419.06      490.80     44.56 o 
 -11  14   6       69.59       26.97     35.78 o 
 -10  14   6        0.97        0.00     29.47 o 
  -9  14   6      538.00      513.99     81.28 o 
  -8  14   6        9.69       13.77     26.08 o 
  -7  14   6     2159.85     2139.93     56.15 o 
  -6  14   6     1780.99     1672.03     61.37 o 
  -5  14   6      200.43      209.79     21.76 o 
  -4  14   6     3050.47     2637.54     52.16 o 
  -3  14   6     1010.13      951.54     37.90 o 
  -2  14   6      113.34       99.67     17.83 o 
  -1  14   6      168.78      169.57     23.32 o 
   0  14   6      174.15      157.33     22.59 o 
   1  14   6     3246.90     3177.97     76.81 o 
   2  14   6      205.56      200.07     31.70 o 
   3  14   6     7469.44     7430.38    171.11 o 
   4  14   6      287.07      260.69     35.56 o 
   5  14   6      440.53      573.29     47.25 o 
   6  14   6     1275.72     1294.01     68.99 o 
   7  14   6       81.19       63.79     27.80 o 
   8  14   6      295.99      320.68     42.46 o 
   9  14   6       30.49       48.40     30.01 o 
  10  14   6      251.69      304.80     47.59 o 
  11  14   6     1042.82     1171.35    112.79 o 
 -11  15   6        1.49        1.42     32.25 o 
 -10  15   6       45.51       66.45     67.35 o 
  -9  15   6      205.92      206.08     45.91 o 
  -8  15   6     1267.58     1427.02     70.81 o 
  -7  15   6      121.50      126.70     26.30 o 
  -6  15   6     1941.89     1931.81     55.40 o 
  -5  15   6      247.75      234.87     23.90 o 
  -4  15   6     2050.36     1888.61     44.52 o 
  -3  15   6      232.63      225.11     22.65 o 
  -2  15   6      588.96      531.89     29.81 o 
  -1  15   6      532.05      450.05     33.97 o 
   0  15   6     1881.40     1707.46     55.93 o 
   1  15   6       27.92       10.54     34.43 o 
   2  15   6     2244.15     2223.27    111.27 o 
   3  15   6      509.02      466.46     43.49 o 
   4  15   6       11.04        6.69     31.74 o 
   5  15   6      298.30      261.80     38.25 o 
   6  15   6      489.86      498.96     47.87 o 
   7  15   6      174.84      149.13     33.57 o 
   8  15   6       14.20       38.00     27.29 o 
   9  15   6      850.46      802.93     63.26 o 
  10  15   6      447.35      467.05     72.85 o 
  11  15   6       75.38       91.65     73.20 o 
 -10  16   6      209.01      299.27     47.48 o 
  -9  16   6      192.23      185.92     41.35 o 
  -8  16   6       29.87       67.07     29.98 o 
  -7  16   6       87.47       98.12     25.19 o 
  -6  16   6      526.57      567.85     32.87 o 
  -5  16   6     1221.25     1249.96     42.92 o 
  -4  16   6      429.88      473.95     48.82 o 
  -3  16   6     3133.66     2873.86    106.51 o 
  -2  16   6      310.04      293.88     25.94 o 
  -1  16   6      314.96      348.13     42.62 o 
   0  16   6     1590.62     1494.37     92.76 o 
   1  16   6      794.26      776.24     51.19 o 
   2  16   6      279.90      280.16     38.27 o 
   3  16   6       77.72       82.29     30.94 o 
   4  16   6      402.60      402.41     44.64 o 
   5  16   6     3296.75     3371.21    110.37 o 
   6  16   6        1.30        0.00     22.40 o 
   7  16   6     1470.70     1461.16     73.82 o 
   8  16   6      313.86      359.78     47.23 o 
   9  16   6      742.06      761.32     63.67 o 
  10  16   6      241.14      242.90     47.01 o 
 -10  17   6        0.15        0.00     32.53 o 
  -9  17   6       69.47      110.19     38.34 o 
  -8  17   6      291.34      316.34     45.16 o 
  -7  17   6        7.92        0.00     21.31 o 
  -6  17   6       68.93       89.76     33.88 o 
  -5  17   6        3.27        0.00     25.57 o 
  -4  17   6     1779.94     1739.28     60.76 o 
  -3  17   6       35.27       37.17     18.70 o 
  -2  17   6     1452.61     1464.44     48.34 o 
  -1  17   6     1192.89     1184.26     75.08 o 
   0  17   6      329.16      421.88     59.62 o 
   1  17   6     1857.25     1540.33     68.96 o 
   2  17   6        6.27       39.16     31.27 o 
   3  17   6       13.31       59.01     28.97 o 
   4  17   6      863.09     1003.73     63.42 o 
   5  17   6     2117.11     1994.40     84.94 o 
   6  17   6      691.65      710.66     57.81 o 
   7  17   6       18.36       13.50     28.58 o 
   8  17   6      213.10      208.79     40.59 o 
   9  17   6      101.04      108.82     46.38 o 
  10  17   6        7.70        0.00     46.62 o 
  -9  18   6        0.07       21.37     33.72 o 
  -8  18   6      100.91      113.00     45.09 o 
  -7  18   6       79.88      126.54     46.50 o 
  -6  18   6       70.84       77.64     25.54 o 
  -5  18   6       90.64       81.46     23.81 o 
  -4  18   6        7.64        7.11     20.71 o 
  -3  18   6     3026.45     2779.68     67.30 o 
  -2  18   6     1027.05      994.75     48.49 o 
  -1  18   6     1336.69     1199.19     51.56 o 
   0  18   6      280.85      275.47     40.33 o 
   1  18   6      755.98      747.65     55.26 o 
   2  18   6       33.67       27.48     27.44 o 
   3  18   6      337.19      279.16     43.13 o 
   4  18   6       76.18      100.73     33.94 o 
   5  18   6       61.92       62.98     31.22 o 
   6  18   6       56.48       45.23     33.02 o 
   7  18   6     2507.77     2413.36     98.46 o 
   8  18   6        4.52        0.00     30.69 o 
   9  18   6      276.02      304.48     50.35 o 
  -9  19   6        3.58       53.67     35.52 o 
  -8  19   6       84.30      107.76     51.54 o 
  -7  19   6       27.00        0.00     33.38 o 
  -6  19   6      206.30      194.67     42.52 o 
  -5  19   6      660.55      587.09     52.80 o 
  -4  19   6        3.17        0.00     44.16 o 
  -3  19   6       77.57       87.52     25.97 o 
  -2  19   6      528.93      489.44     38.22 o 
  -1  19   6      795.57      741.38     44.22 o 
   0  19   6     1531.00     1538.72    104.36 o 
   1  19   6      633.77      588.89     52.75 o 
   2  19   6     2680.51     2740.14    100.58 o 
   3  19   6      584.46      689.41     57.58 o 
   4  19   6      383.03      334.79     47.18 o 
   5  19   6      623.89      620.89     57.37 o 
   6  19   6       46.92       43.18     35.05 o 
   7  19   6       12.70        0.00     30.03 o 
   8  19   6        2.71        0.00     30.28 o 
   9  19   6      423.37      450.07    156.13 o 
  -9  20   6        5.25      104.48     50.83 o 
  -8  20   6       38.07       28.34     39.35 o 
  -7  20   6        9.10        0.00     25.81 o 
  -6  20   6      243.57      227.51     42.25 o 
  -5  20   6       29.48       17.24     26.14 o 
  -4  20   6      520.82      454.49     68.28 o 
  -3  20   6       39.69       18.07     24.51 o 
  -2  20   6       32.96       45.81     34.15 o 
  -1  20   6       25.42       11.91     27.87 o 
   0  20   6       22.03        5.37     29.84 o 
   1  20   6      652.74      798.06     60.59 o 
   2  20   6      129.57       92.99     37.83 o 
   3  20   6     1010.86     1015.95     69.49 o 
   4  20   6     1036.05      930.03     92.65 o 
   5  20   6       28.48       85.30     38.03 o 
   6  20   6       99.39      144.99     50.36 o 
   7  20   6       15.94        7.10     32.36 o 
   8  20   6      146.07      194.04     44.69 o 
  -8  21   6      377.39      470.63     57.15 o 
  -7  21   6       94.03      120.97     44.51 o 
  -6  21   6       86.88       96.52     36.00 o 
  -5  21   6        0.25       11.20     30.03 o 
  -4  21   6      146.39      132.53     35.82 o 
  -3  21   6       11.53       43.93     25.27 o 
  -2  21   6        4.99        2.24     22.87 o 
  -1  21   6        0.08       15.47     23.06 o 
   0  21   6      458.24      479.56     52.73 o 
   1  21   6       11.37       40.89     33.97 o 
   2  21   6     1408.69     1494.90     81.12 o 
   3  21   6        2.87       36.79     36.95 o 
   4  21   6      255.88      285.30     50.51 o 
   5  21   6       81.13       81.11     40.06 o 
   6  21   6      171.10      146.85     45.22 o 
   7  21   6        4.66       72.21     40.66 o 
   8  21   6       35.44       24.60     37.22 o 
  -7  22   6        2.09        0.00     32.33 o 
  -6  22   6        5.25       49.46     34.32 o 
  -5  22   6        3.62        0.00     26.24 o 
  -4  22   6       34.00       72.48     59.27 o 
  -3  22   6      353.93      442.87     62.75 o 
  -2  22   6       50.19       66.04     25.58 o 
  -1  22   6      570.80      624.27     45.64 o 
   0  22   6      112.76      122.73     51.65 o 
   1  22   6       43.62       68.30     35.75 o 
   2  22   6       88.16       80.57     38.07 o 
   3  22   6       78.08       62.54     40.51 o 
   4  22   6       89.62      127.37     42.48 o 
   5  22   6      289.08      281.21     51.67 o 
   6  22   6       34.03        0.00     39.41 o 
   7  22   6      531.59      508.33    115.60 o 
  -7  23   6        7.11       50.70     42.98 o 
  -6  23   6        0.58       37.18     52.59 o 
  -5  23   6       27.30       96.75     35.10 o 
  -4  23   6        0.40        0.00     28.01 o 
  -3  23   6        4.17       18.90     34.14 o 
  -2  23   6      162.41      177.20     33.57 o 
  -1  23   6       94.93       56.65     25.80 o 
   0  23   6       20.71       54.14     36.99 o 
   1  23   6      279.28      307.20     52.24 o 
   2  23   6       39.30       74.39     41.68 o 
   3  23   6        1.22        0.00     38.58 o 
   4  23   6        1.57        6.29     39.65 o 
   5  23   6      172.45      271.14     51.84 o 
   6  23   6       97.84      135.45     47.30 o 
   7  23   6       17.70      202.86     70.04 o 
  -6  24   6      201.40      289.35     89.72 o 
  -5  24   6       66.52       60.54     34.34 o 
  -4  24   6       38.74       91.75     37.40 o 
  -3  24   6      335.55      410.79     50.91 o 
  -2  24   6        8.95        0.00     21.28 o 
  -1  24   6      172.14      162.54     33.74 o 
   0  24   6       36.24       78.22     51.18 o 
   1  24   6        0.65        0.00     34.65 o 
   2  24   6        3.97       32.14     39.01 o 
   3  24   6        8.07       52.34     43.20 o 
   4  24   6       83.89       70.01     83.16 o 
   5  24   6      132.92      124.20     48.69 o 
   6  24   6       26.34       63.48     61.61 o 
  -5  25   6        4.43        0.00     34.09 o 
  -4  25   6       21.36        0.00     31.80 o 
  -3  25   6       15.34       28.41     34.95 o 
  -2  25   6        5.07        0.00     25.25 o 
  -1  25   6       51.59       66.31     32.46 o 
   0  25   6      318.06      482.10     45.43 o 
   1  25   6       20.97        0.00     61.84 o 
   2  25   6      319.33      410.06     62.68 o 
   3  25   6        0.25       21.68     44.70 o 
   4  25   6      170.05      216.80     53.81 o 
   5  25   6       24.61       11.84     45.51 o 
  -3  26   6        0.00       23.36     62.43 o 
  -2  26   6       32.01       48.21     31.66 o 
  -1  26   6        7.55       25.12     30.22 o 
   0  26   6      267.31      310.17     48.76 o 
   1  26   6        0.18        0.00     42.40 o 
   2  26   6       12.68        0.00     41.35 o 
   3  26   6        9.23        4.73     47.08 o 
  -1  27   6       36.55      109.89     41.29 o 
   0  27   6      129.57      185.79     42.42 o 
   1  27   6        2.86        0.00     61.14 o 
 -13   0   7       48.63       51.30     57.63 o 
 -11   0   7     1540.47     1673.25    119.47 o 
  -9   0   7     2618.80     2723.16    136.33 o 
  -7   0   7    12073.88    11891.27    340.37 o 
  -5   0   7     2659.85     2314.87     99.32 o 
  -3   0   7       78.21       77.30     22.72 o 
  -1   0   7    26123.31    27741.13    582.58 o 
   1   0   7    36978.07    42478.10    700.98 o 
   3   0   7     9695.80     9857.06    288.71 o 
   5   0   7     1670.79     1808.54     72.41 o 
   7   0   7      581.83      565.10     37.88 o 
   9   0   7     4860.83     4690.21    363.09 o 
  11   0   7     5582.81     5334.73    146.47 o 
  13   0   7      208.66      187.63     67.70 o 
 -13   1   7        2.78       47.20     40.08 o 
 -12   1   7       47.94        4.94     34.94 o 
 -11   1   7      256.65      302.07     48.30 o 
 -10   1   7       92.43      131.31     36.35 o 
  -9   1   7       84.58      103.75     60.79 o 
  -8   1   7       22.58        3.07     16.74 o 
  -7   1   7     3322.28     3141.96     96.23 o 
  -6   1   7     1980.59     1785.72    327.01 o 
  -5   1   7     1837.91     1916.12    127.32 o 
  -4   1   7     5978.38     5901.33    126.71 o 
  -3   1   7     4424.89     4769.13     77.77 o 
  -2   1   7    18443.94    19508.54    239.69 o 
  -1   1   7    30256.01    32897.67    342.74 o 
   0   1   7      593.69      521.01     14.25 o 
   1   1   7     1643.36     1315.18     33.27 o 
   2   1   7      641.00      875.45     23.31 o 
   3   1   7       54.93       49.80      7.89 o 
   4   1   7       23.47       46.01      9.59 o 
   5   1   7     5685.14     5743.64     67.96 o 
   6   1   7     8320.25     8633.08    124.20 o 
   7   1   7     8106.16     7732.30    124.95 o 
   8   1   7     1028.58     1084.30     85.95 o 
   9   1   7     6274.43     5871.09    102.87 o 
  10   1   7      328.36      309.72     25.75 o 
  11   1   7      611.58      742.30     38.50 o 
  12   1   7      165.84      195.11     45.77 o 
  13   1   7        0.13       16.65     30.48 o 
 -13   2   7       35.41        0.00     50.60 o 
 -12   2   7      164.73      154.74     41.37 o 
 -11   2   7       40.48       69.83     66.06 o 
 -10   2   7      233.71      270.25     45.20 o 
  -9   2   7     3242.10     3198.90    140.90 o 
  -8   2   7        6.43       23.70     17.32 o 
  -7   2   7      754.47      663.24     69.44 o 
  -6   2   7     4480.97     4159.75     90.26 o 
  -5   2   7       96.97       67.34     15.64 o 
  -4   2   7      463.29      443.80     18.12 o 
  -3   2   7       75.06       75.45      9.16 o 
  -2   2   7     3317.64     3425.94     53.41 o 
  -1   2   7      505.92      671.23     24.23 o 
   0   2   7     1895.77     2314.75     34.44 o 
   1   2   7     5781.98     6296.69    101.29 o 
   2   2   7    23845.46    25561.70    354.79 o 
   3   2   7       68.19       80.61     10.89 o 
   4   2   7    27909.19    29628.97    315.23 o 
   5   2   7      143.46      189.02     11.80 o 
   6   2   7      878.24      884.26     30.09 o 
   7   2   7      419.72      464.71     34.66 o 
   8   2   7      510.66      543.07     33.08 o 
   9   2   7     1825.36     1836.67     50.88 o 
  10   2   7        0.86       10.21     14.30 o 
  11   2   7      730.75      772.57     39.06 o 
  12   2   7     1481.21     1427.21     76.43 o 
  13   2   7      423.55      474.84     45.27 o 
 -12   3   7      115.39      141.70     40.19 o 
 -11   3   7       26.17       67.92     45.21 o 
 -10   3   7        8.01        0.00     27.18 o 
  -9   3   7       50.21       31.30     30.02 o 
  -8   3   7       17.81       72.54     20.19 o 
  -7   3   7      186.86      127.04     22.95 o 
  -6   3   7     7170.48     6990.06    197.94 o 
  -5   3   7      887.68      854.53     26.83 o 
  -4   3   7    22051.42    22332.58    271.95 o 
  -3   3   7        4.57       18.25      9.84 o 
  -2   3   7    19710.02    20604.24    220.36 o 
  -1   3   7      778.04      738.09     17.35 o 
   0   3   7      442.32      440.08     14.85 o 
   1   3   7      555.65      410.99     14.21 o 
   2   3   7     5880.95     6176.51    102.42 o 
   3   3   7     3140.49     3580.95     68.94 o 
   4   3   7     7510.06     7659.99     93.68 o 
   5   3   7     3612.37     3533.66     67.07 o 
   6   3   7    17463.58    17915.96    230.05 o 
   7   3   7     1970.40     1853.09     45.89 o 
   8   3   7     5436.50     5641.79     96.60 o 
   9   3   7      270.09      240.70     24.38 o 
  10   3   7      578.84      551.90     31.83 o 
  11   3   7        0.00        2.90     20.69 o 
  12   3   7       65.89       78.20     26.82 o 
 -12   4   7       25.50       38.45     43.57 o 
 -11   4   7      108.03       78.34     35.19 o 
 -10   4   7      103.34       86.00     35.07 o 
  -9   4   7      237.24      194.86     39.34 o 
  -8   4   7     1365.19     1307.45     60.04 o 
  -7   4   7        9.82        5.65     15.75 o 
  -6   4   7        3.81        0.00     17.66 o 
  -5   4   7      195.13      182.57     15.27 o 
  -4   4   7       96.15      204.61     27.18 o 
  -3   4   7      386.84      412.01     18.14 o 
  -2   4   7      225.55      228.59     13.30 o 
  -1   4   7       52.33       97.80      8.20 o 
   0   4   7     1758.24     1704.45     30.87 o 
   1   4   7    15413.09    16667.83    238.97 o 
   2   4   7     2864.90     3096.65     61.67 o 
   3   4   7    12047.42    13196.54    197.83 o 
   4   4   7    21988.23    22254.17    271.83 o 
   5   4   7     2431.07     2516.78     57.39 o 
   6   4   7     5351.30     5390.88     87.77 o 
   7   4   7      326.41      419.58     23.51 o 
   8   4   7     1008.48      978.59     35.63 o 
   9   4   7      153.78      166.70     21.12 o 
  10   4   7      209.88      227.34     29.22 o 
  11   4   7     1252.77     1173.11     53.71 o 
  12   4   7     1247.15     1314.35     61.90 o 
 -12   5   7        5.29        0.00     30.48 o 
 -11   5   7      142.86      169.47     39.82 o 
 -10   5   7       52.87       67.88     32.24 o 
  -9   5   7      153.10       50.67     30.18 o 
  -8   5   7     1261.57     1340.07     49.92 o 
  -7   5   7     1298.38     1346.05     48.03 o 
  -6   5   7     1618.55     1647.71     58.86 o 
  -5   5   7     4302.60     4473.29     81.36 o 
  -4   5   7      783.02      668.36     24.53 o 
  -3   5   7     8173.79     8843.10    163.52 o 
  -2   5   7       12.87       23.60      6.80 o 
  -1   5   7     7106.74     7758.32     92.00 o 
   0   5   7     1235.52     1126.59     24.17 o 
   1   5   7     4850.53     4507.24     80.33 o 
   2   5   7     1396.12     1533.36     40.28 o 
   3   5   7    10770.98    11243.85    173.73 o 
   4   5   7     4691.65     4949.35     75.42 o 
   5   5   7       11.00       17.05     17.65 o 
   6   5   7     2935.48     2917.00    184.10 o 
   7   5   7     3610.37     3195.07     64.05 o 
   8   5   7     1104.19     1240.47     48.80 o 
   9   5   7    13607.09    13043.77    220.95 o 
  10   5   7        5.47        7.17     17.76 o 
  11   5   7      418.32      382.79     37.34 o 
  12   5   7        0.52       26.14     23.15 o 
 -12   6   7       19.16       66.13     37.66 o 
 -11   6   7      108.81       96.27     35.33 o 
 -10   6   7      560.82      590.68     54.08 o 
  -9   6   7     3761.01     3698.15    158.82 o 
  -8   6   7       36.17       22.30     17.43 o 
  -7   6   7      710.36      800.14     38.34 o 
  -6   6   7      272.53      262.91     24.31 o 
  -5   6   7       27.27       34.38     12.55 o 
  -4   6   7     1913.94     1742.63     39.87 o 
  -3   6   7     1853.88     1861.43     42.37 o 
  -2   6   7     5153.97     5398.48     69.67 o 
  -1   6   7    16316.18    17325.91    189.80 o 
   0   6   7     2443.39     3314.29     63.76 o 
   1   6   7    32746.00    34918.31    616.56 o 
   2   6   7      987.23     1570.04     41.47 o 
   3   6   7    17102.95    17955.79    221.82 o 
   4   6   7       66.35      113.65     14.98 o 
   5   6   7       44.99       65.35     11.23 o 
   6   6   7     1502.93     1302.92     36.27 o 
   7   6   7      845.36      731.70     37.82 o 
   8   6   7     1528.43     1541.23     54.76 o 
   9   6   7     2785.54     2776.79     91.10 o 
  10   6   7      252.51      339.05     34.19 o 
  11   6   7     1007.84      943.12     51.65 o 
  12   6   7       21.69       26.20     30.86 o 
 -12   7   7      113.53       92.48     37.51 o 
 -11   7   7       17.52       27.84     30.65 o 
 -10   7   7      405.36      342.40     46.19 o 
  -9   7   7       11.68       24.30     29.22 o 
  -8   7   7     2894.95     2921.69     75.31 o 
  -7   7   7      457.95      394.48     29.53 o 
  -6   7   7       60.01       75.26     15.57 o 
  -5   7   7      615.68      687.32     37.27 o 
  -4   7   7    24530.18    24818.17    304.26 o 
  -3   7   7      191.33      242.76     18.09 o 
  -2   7   7     7535.95     7580.51     93.17 o 
  -1   7   7      870.60      842.16     26.51 o 
   0   7   7      339.67      408.61     20.82 o 
   1   7   7     3448.32     3584.94     70.72 o 
   2   7   7     6446.43     6099.86    106.15 o 
   3   7   7      916.09      660.34     28.89 o 
   4   7   7     3322.12     3105.53     54.11 o 
   5   7   7      305.88      324.24     53.34 o 
   6   7   7     3707.58     3498.22    100.70 o 
   7   7   7     3394.06     3157.08    113.92 o 
   8   7   7       56.98      109.94     22.44 o 
   9   7   7     3691.34     3680.97    100.37 o 
  10   7   7      288.07      320.17     77.40 o 
  11   7   7      443.24      488.13     50.57 o 
  12   7   7       65.27       96.97     26.55 o 
 -12   8   7      120.06      184.13     43.15 o 
 -11   8   7      200.29      200.75     40.24 o 
 -10   8   7      628.11      740.32     58.81 o 
  -9   8   7       11.97        0.47     24.58 o 
  -8   8   7      139.01      117.23     35.49 o 
  -7   8   7      569.43      562.25     51.03 o 
  -6   8   7     1586.58     1419.40     40.05 o 
  -5   8   7      798.79      749.76     29.30 o 
  -4   8   7      234.72      236.69     18.89 o 
  -3   8   7     3550.90     3419.67     52.74 o 
  -2   8   7      467.95      375.15     15.86 o 
  -1   8   7     2268.07     2382.91     39.10 o 
   0   8   7       12.95       22.45     10.34 o 
   1   8   7     5583.41     5523.34     98.50 o 
   2   8   7    17702.44    19007.62    277.81 o 
   3   8   7      734.64      870.48     33.68 o 
   4   8   7     8676.91     8959.50    449.19 o 
   5   8   7     1730.11     1791.55     96.75 o 
   6   8   7       35.48       76.85     24.86 o 
   7   8   7     1371.89     1232.30     47.88 o 
   8   8   7      793.16      808.60     52.40 o 
   9   8   7        1.35        0.00     22.44 o 
  10   8   7       13.49       26.66     18.76 o 
  11   8   7      136.70      113.82     25.61 o 
  12   8   7     1417.18     1531.36     67.88 o 
 -12   9   7      133.18      127.93     50.36 o 
 -11   9   7        2.93        2.07     30.06 o 
 -10   9   7       63.91       67.10     31.71 o 
  -9   9   7       42.28       46.78     66.29 o 
  -8   9   7       43.57       56.24     28.78 o 
  -7   9   7      191.85      270.38     27.56 o 
  -6   9   7     2498.81     2153.34     50.99 o 
  -5   9   7     2605.68     2420.64     52.83 o 
  -4   9   7    17152.82    17216.84    254.49 o 
  -3   9   7     5519.99     5510.66     75.51 o 
  -2   9   7     7643.65     7029.67     90.21 o 
  -1   9   7      782.21      786.88     21.60 o 
   0   9   7     1312.58     1260.40     38.70 o 
   1   9   7      483.65      528.70     26.35 o 
   2   9   7     2856.92     2928.65     65.54 o 
   3   9   7    10149.52    10659.48    221.48 o 
   4   9   7     5525.24     5833.12    109.96 o 
   5   9   7     1023.20      969.37     51.38 o 
   6   9   7     5396.91     5313.27    154.49 o 
   7   9   7        2.15        0.00     19.13 o 
   8   9   7     2526.21     2396.60     71.86 o 
   9   9   7     2399.80     2304.29     72.70 o 
  10   9   7       36.71       58.23     21.55 o 
  11   9   7      109.65       82.73     26.80 o 
  12   9   7        7.98       65.58     27.64 o 
 -12  10   7      131.29      105.50     40.83 o 
 -11  10   7       24.28       48.36     51.18 o 
 -10  10   7       39.42       22.37     27.39 o 
  -9  10   7      751.72      614.42     52.75 o 
  -8  10   7       27.25       37.36     27.82 o 
  -7  10   7       39.02       49.26     19.73 o 
  -6  10   7     1079.68      923.86     34.82 o 
  -5  10   7      129.64      127.36     17.59 o 
  -4  10   7       84.23      117.97     16.84 o 
  -3  10   7     1572.85     1439.77     32.97 o 
  -2  10   7      104.65      131.61     12.75 o 
  -1  10   7       10.44       11.34      7.79 o 
   0  10   7     1726.70     1976.01     50.89 o 
   1  10   7    10174.37    10607.64    169.90 o 
   2  10   7     1730.36     1772.14     60.96 o 
   3  10   7     3830.85     4002.50    103.22 o 
   4  10   7     2222.68     2244.32     78.50 o 
   5  10   7     1424.34     1372.34     60.86 o 
   6  10   7        4.43       13.37     19.73 o 
   7  10   7      258.59      307.75     39.49 o 
   8  10   7      225.35      273.06     39.59 o 
   9  10   7       64.92      114.90     25.27 o 
  10  10   7      424.03      394.98     38.19 o 
  11  10   7      546.40      555.74     46.12 o 
  12  10   7      999.10     1175.22     62.24 o 
 -11  11   7       49.51       89.31     36.32 o 
 -10  11   7      101.90       93.11     33.46 o 
  -9  11   7       79.06       53.71     45.33 o 
  -8  11   7     1298.07     1348.28     68.40 o 
  -7  11   7     1394.60     1337.02     83.50 o 
  -6  11   7      696.42      730.74     32.03 o 
  -5  11   7       23.05        7.64     12.81 o 
  -4  11   7     2329.21     2073.16     48.86 o 
  -3  11   7      288.58      331.51     18.35 o 
  -2  11   7     1444.12     1338.76     34.58 o 
  -1  11   7     8320.38     7954.90    117.51 o 
   0  11   7     4933.12     5069.97     97.08 o 
   1  11   7      610.06      589.87     32.86 o 
   2  11   7     6727.28     5954.21    365.56 o 
   3  11   7     2045.94     2021.93     56.84 o 
   4  11   7      390.65      267.28     32.04 o 
   5  11   7     3541.07     3482.66    103.73 o 
   6  11   7      698.34      810.15     98.03 o 
   7  11   7     5983.69     5906.80    238.58 o 
   8  11   7      625.10      542.97     52.00 o 
   9  11   7     3175.04     2977.01    106.09 o 
  10  11   7      442.43      430.92     39.96 o 
  11  11   7      467.40      519.31     45.85 o 
 -11  12   7       84.05      101.37     43.57 o 
 -10  12   7       98.43       50.34     31.50 o 
  -9  12   7      244.79      199.87     38.84 o 
  -8  12   7        0.13        0.00     23.31 o 
  -7  12   7     1842.29     1866.74     59.94 o 
  -6  12   7      606.09      531.11     32.56 o 
  -5  12   7       79.54      107.95     18.18 o 
  -4  12   7      425.97      348.26     23.54 o 
  -3  12   7      183.96      171.89     15.18 o 
  -2  12   7     7959.59     7399.85     98.24 o 
  -1  12   7     3206.85     3170.92     63.94 o 
   0  12   7     1045.16      932.73     38.27 o 
   1  12   7    10328.67     9773.48    163.50 o 
   2  12   7      766.94      718.31     35.51 o 
   3  12   7     3975.62     3782.12     85.77 o 
   4  12   7     2176.16     2172.91     79.06 o 
   5  12   7      424.62      356.91     38.67 o 
   6  12   7     1066.23      954.30     55.98 o 
   7  12   7      248.08      218.52     36.18 o 
   8  12   7     1611.20     1559.43    106.47 o 
   9  12   7      271.45      227.28     45.56 o 
  10  12   7      654.78      683.10     60.51 o 
  11  12   7      619.18      581.21     60.60 o 
 -11  13   7       41.17       31.47     37.71 o 
 -10  13   7      209.87      289.16     45.70 o 
  -9  13   7        2.01        0.00     27.38 o 
  -8  13   7      541.23      590.13     50.76 o 
  -7  13   7       44.28       81.07     22.40 o 
  -6  13   7      208.17      207.77     26.54 o 
  -5  13   7      281.87      337.95     25.44 o 
  -4  13   7     6793.26     6463.51    123.80 o 
  -3  13   7     1893.99     1680.21     38.87 o 
  -2  13   7      115.00       94.88     18.12 o 
  -1  13   7      173.87      200.16     19.73 o 
   0  13   7     2957.13     2874.32    113.81 o 
   1  13   7      170.08      216.17     24.15 o 
   2  13   7     1377.11     1396.19    111.21 o 
   3  13   7      839.31      914.07     51.75 o 
   4  13   7       35.56       34.20     24.25 o 
   5  13   7      316.50      389.13     42.45 o 
   6  13   7      811.66      777.89     54.84 o 
   7  13   7     1045.23     1086.58     63.45 o 
   8  13   7        0.36       32.85     26.18 o 
   9  13   7      794.91      802.17     96.04 o 
  10  13   7      993.21      926.07    115.02 o 
  11  13   7      561.49      640.99     65.01 o 
 -11  14   7        1.69       10.52     35.24 o 
 -10  14   7      133.71      166.42     40.08 o 
  -9  14   7       20.26       13.67     28.24 o 
  -8  14   7       37.54       30.08     26.66 o 
  -7  14   7       12.14       13.91     19.35 o 
  -6  14   7      428.75      513.67     30.48 o 
  -5  14   7     2374.87     2351.67     88.85 o 
  -4  14   7      837.30      761.89     40.47 o 
  -3  14   7     2066.66     2115.47     53.53 o 
  -2  14   7      649.11      587.39     30.05 o 
  -1  14   7     1975.37     1834.00     48.99 o 
   0  14   7     1563.59     1531.14     60.42 o 
   1  14   7      219.65      241.51     29.65 o 
   2  14   7     3690.30     3679.16    103.25 o 
   3  14   7      379.08      383.04     39.82 o 
   4  14   7     2491.23     2789.30     94.31 o 
   5  14   7     3549.41     3285.65    103.92 o 
   6  14   7      650.28      629.13     51.57 o 
   7  14   7     2337.95     2024.12    182.25 o 
   8  14   7      336.96      306.60     62.78 o 
   9  14   7      153.98      176.03     38.82 o 
  10  14   7        9.68       22.07     31.56 o 
  11  14   7       55.44       88.80     38.15 o 
 -10  15   7        2.94       13.19     34.22 o 
  -9  15   7        6.14        0.00     29.57 o 
  -8  15   7        0.15        0.00     23.74 o 
  -7  15   7     1177.44     1221.95     63.19 o 
  -6  15   7      324.40      358.81     31.48 o 
  -5  15   7      301.81      267.77     27.19 o 
  -4  15   7     3667.19     3562.91     87.44 o 
  -3  15   7      726.38      725.95     34.37 o 
  -2  15   7     3882.00     3722.42     75.46 o 
  -1  15   7       96.27       71.18     18.07 o 
   0  15   7      921.37      742.73     39.44 o 
   1  15   7        6.91        0.00     17.02 o 
   2  15   7        1.42        4.23     22.63 o 
   3  15   7      451.53      439.88     42.64 o 
   4  15   7     1171.60     1126.08     87.38 o 
   5  15   7     2899.64     2701.83    114.08 o 
   6  15   7      615.57      627.06     53.59 o 
   7  15   7      237.28      275.89     45.56 o 
   8  15   7        3.22        7.97     25.30 o 
   9  15   7      384.67      361.58     47.54 o 
  10  15   7        0.23       28.16     30.05 o 
 -10  16   7       32.89       30.18     35.70 o 
  -9  16   7      383.49      474.99     72.15 o 
  -8  16   7        2.37        0.00     27.40 o 
  -7  16   7       41.04       48.41     23.39 o 
  -6  16   7       42.61       81.05     20.75 o 
  -5  16   7       66.69       72.64     29.37 o 
  -4  16   7      855.82      871.34     45.33 o 
  -3  16   7      602.64      619.45     33.70 o 
  -2  16   7        3.58       20.34     17.41 o 
  -1  16   7       68.26      117.96     27.59 o 
   0  16   7     1639.21     1595.78     56.97 o 
   1  16   7      933.13      970.52     46.46 o 
   2  16   7      446.86      484.94     45.35 o 
   3  16   7      171.85      176.59     39.71 o 
   4  16   7        5.08       22.78     28.58 o 
   5  16   7      495.49      416.93     46.44 o 
   6  16   7        2.78       14.15     44.62 o 
   7  16   7     1677.60     1754.00     82.74 o 
   8  16   7      145.27      192.06     52.71 o 
   9  16   7        0.41       22.73     55.52 o 
  10  16   7      579.34      662.55    141.72 o 
 -10  17   7       45.64      112.44     63.60 o 
  -9  17   7       42.79       30.03     33.77 o 
  -8  17   7       67.22       10.12     61.61 o 
  -7  17   7       96.60       86.94     32.62 o 
  -6  17   7      270.16      310.48     35.97 o 
  -5  17   7      847.79      909.17     47.39 o 
  -4  17   7       93.59       61.70     34.60 o 
  -3  17   7      159.78      201.24     25.36 o 
  -2  17   7      533.02      533.93     33.47 o 
  -1  17   7       80.51      111.52     20.55 o 
   0  17   7     3057.72     2919.15     89.59 o 
   1  17   7      137.11      149.49     34.82 o 
   2  17   7     2991.91     2890.83     98.13 o 
   3  17   7      453.48      476.74     47.27 o 
   4  17   7       77.15       88.91     32.70 o 
   5  17   7        0.04       37.17     26.95 o 
   6  17   7       46.68       95.29     34.05 o 
   7  17   7      534.84      530.59     56.24 o 
   8  17   7        8.27       46.72     41.11 o 
   9  17   7     1095.14     1079.20     74.95 o 
  10  17   7      403.35      360.41    109.28 o 
  -9  18   7       67.18       76.37     55.05 o 
  -8  18   7      171.40      191.38     61.14 o 
  -7  18   7       84.18       44.00     40.53 o 
  -6  18   7      124.10      113.34     27.14 o 
  -5  18   7      432.17      417.37     37.55 o 
  -4  18   7      457.38      441.48     37.24 o 
  -3  18   7      318.11      301.67     28.25 o 
  -2  18   7     2379.97     2437.48     63.58 o 
  -1  18   7       64.90       89.28     25.04 o 
   0  18   7      990.63      968.75     60.09 o 
   1  18   7      329.50      277.13     41.05 o 
   2  18   7      314.89      341.88     44.13 o 
   3  18   7      853.02      819.60     60.22 o 
   4  18   7     1248.22     1154.89     68.47 o 
   5  18   7      120.79      131.42     35.27 o 
   6  18   7       11.33       51.58     31.12 o 
   7  18   7       64.28       66.51     35.61 o 
   8  18   7      895.66     1126.77     75.97 o 
   9  18   7       51.35       62.33     37.02 o 
  -9  19   7        0.47       35.37     42.40 o 
  -8  19   7       98.66      140.78     55.28 o 
  -7  19   7       56.16       37.57     29.94 o 
  -6  19   7        6.75       21.26     21.65 o 
  -5  19   7       43.66      123.41     27.31 o 
  -4  19   7      701.01      820.91     47.62 o 
  -3  19   7       15.69       28.27     21.50 o 
  -2  19   7       45.78       40.48     24.09 o 
  -1  19   7        5.13        0.00     19.21 o 
   0  19   7      620.27      599.56     58.45 o 
   1  19   7      134.56      175.70     48.49 o 
   2  19   7      630.26      592.79     54.42 o 
   3  19   7      760.10      813.09     62.00 o 
   4  19   7       17.32        0.00     31.51 o 
   5  19   7      315.01      319.52     49.34 o 
   6  19   7      169.19      148.20     41.32 o 
   7  19   7      156.04      187.48     45.09 o 
   8  19   7       27.30        0.00     32.32 o 
   9  19   7       50.02       56.63     44.98 o 
  -8  20   7        1.62        0.00     40.06 o 
  -7  20   7       35.25       19.88     32.70 o 
  -6  20   7       16.28        0.00     60.79 o 
  -5  20   7      343.03      356.85     47.38 o 
  -4  20   7       62.59       74.43     31.40 o 
  -3  20   7      664.14      650.43     55.10 o 
  -2  20   7      161.81      171.29     30.82 o 
  -1  20   7      427.39      392.79     37.33 o 
   0  20   7       14.20       24.39     28.94 o 
   1  20   7       42.04       24.64     29.03 o 
   2  20   7      912.18      806.20     61.18 o 
   3  20   7       56.22       56.31     36.40 o 
   4  20   7      556.47      488.02     55.90 o 
   5  20   7     1016.32     1034.91     71.96 o 
   6  20   7      131.31      178.02     45.43 o 
   7  20   7      947.02     1086.03     77.60 o 
   8  20   7        8.51       20.53     41.23 o 
  -8  21   7       18.75       64.18     52.71 o 
  -7  21   7       74.88       95.09     41.11 o 
  -6  21   7      236.65      288.94     48.26 o 
  -5  21   7      231.24      305.43     47.19 o 
  -4  21   7        0.18       58.03     36.07 o 
  -3  21   7        1.06        0.00     25.72 o 
  -2  21   7      335.28      387.09     39.67 o 
  -1  21   7       79.54       79.97     27.62 o 
   0  21   7        7.04        1.17     48.49 o 
   1  21   7       20.75        9.11     31.67 o 
   2  21   7      183.94      235.99     42.64 o 
   3  21   7      557.50      599.23     58.76 o 
   4  21   7       25.97       14.12     35.32 o 
   5  21   7      410.89      429.74     57.45 o 
   6  21   7      128.11      121.51     41.46 o 
   7  21   7       12.84        0.00     37.02 o 
   8  21   7        0.33       51.54     55.99 o 
  -7  22   7        8.92       45.86     35.59 o 
  -6  22   7      163.23      164.83     42.31 o 
  -5  22   7      116.38      122.57     36.58 o 
  -4  22   7        3.79       32.46     30.67 o 
  -3  22   7       97.76      119.13     36.07 o 
  -2  22   7      202.35      247.38     38.65 o 
  -1  22   7      135.94       99.78     28.12 o 
   0  22   7      392.74      408.84     52.90 o 
   1  22   7       65.61       99.84     38.56 o 
   2  22   7       67.26      104.52     57.98 o 
   3  22   7        1.13        8.01     41.81 o 
   4  22   7       49.67       74.37     80.93 o 
   5  22   7      358.51      331.47     55.35 o 
   6  22   7      199.65      213.95     50.81 o 
   7  22   7      110.41      106.23     44.81 o 
  -6  23   7       15.09       15.39     34.79 o 
  -5  23   7       18.94       27.05     47.90 o 
  -4  23   7       28.96       16.59     45.09 o 
  -3  23   7       63.07       58.43     33.17 o 
  -2  23   7        0.22        0.35     26.04 o 
  -1  23   7       41.22       52.64     30.77 o 
   0  23   7      680.42      685.60     64.02 o 
   1  23   7       36.81       53.89     36.64 o 
   2  23   7      421.13      503.89     58.36 o 
   3  23   7       93.28      106.76     43.64 o 
   4  23   7       11.99        9.88     47.32 o 
   5  23   7        2.61        0.00     41.24 o 
   6  23   7        2.59        0.00     37.09 o 
  -5  24   7       25.76        0.00     34.01 o 
  -4  24   7        0.66        0.00     46.38 o 
  -3  24   7       26.08       40.81     36.89 o 
  -2  24   7       72.15       82.89     31.75 o 
  -1  24   7        3.81        0.00     23.05 o 
   0  24   7      236.43      296.30     64.10 o 
   1  24   7      108.96        0.00     33.46 o 
   2  24   7       33.93       28.41     34.87 o 
   3  24   7        8.28       15.80     43.07 o 
   4  24   7       36.51       26.20     42.99 o 
   5  24   7       62.42       52.23     43.49 o 
  -4  25   7       70.10       76.47     38.23 o 
  -3  25   7       57.80       33.14     34.15 o 
  -2  25   7        5.06       21.50     30.80 o 
  -1  25   7       94.16      107.30     58.74 o 
   0  25   7      104.40      118.21     30.04 o 
   1  25   7       70.41      165.84     79.41 o 
   2  25   7       37.15       38.95     40.58 o 
   3  25   7      395.76      378.59     60.30 o 
   4  25   7       12.98       12.87     43.62 o 
  -3  26   7       75.98      157.22     46.85 o 
  -2  26   7        5.18        0.00     32.07 o 
  -1  26   7       10.30        7.80     27.99 o 
   0  26   7        3.01        0.00     26.74 o 
   1  26   7       86.00       59.42     45.32 o 
   2  26   7        1.01       14.50     44.29 o 
   3  26   7        2.12        0.00     59.73 o 
 -12   0   8       74.98      159.29     64.18 o 
 -10   0   8      231.80      243.39     62.54 o 
  -8   0   8     2483.07     2374.60    124.62 o 
  -4   0   8      102.12      144.53     32.33 o 
  -2   0   8       49.12       36.42      8.95 o 
   0   0   8     7164.41     7136.56    133.32 o 
   2   0   8    28433.94    29471.62    498.57 o 
   4   0   8    16968.46    17806.50    417.55 o 
   6   0   8     2819.31     2678.07     76.86 o 
   8   0   8     1414.28     1369.75     58.74 o 
  10   0   8     2844.83     3190.00    102.73 o 
  12   0   8     2699.99     2606.51    152.73 o 
 -12   1   8       31.90        7.20     36.69 o 
 -11   1   8      295.61      329.18     52.09 o 
 -10   1   8      431.36      486.80    164.56 o 
  -9   1   8       10.42       48.40     30.31 o 
  -8   1   8      114.74      118.61     23.58 o 
  -7   1   8      115.97      105.89     33.96 o 
  -6   1   8     6274.51     5710.39    136.14 o 
  -5   1   8     2211.45     2331.03     72.88 o 
  -4   1   8     6408.40     6189.36    133.15 o 
  -3   1   8      251.09      238.01     14.25 o 
  -2   1   8     2006.13     1971.59     31.31 o 
  -1   1   8    11999.10    12476.01    139.27 o 
   0   1   8     1533.53     1430.98     26.11 o 
   1   1   8      302.53      357.19     25.85 o 
   2   1   8     5828.34     7376.33    102.64 o 
   3   1   8        4.49       26.21      8.62 o 
   4   1   8    10642.78    13029.63    168.60 o 
   5   1   8       64.45       74.47     13.34 o 
   6   1   8     1715.48     2113.64     47.35 o 
   7   1   8     6023.10     6518.61    104.49 o 
   8   1   8      250.48      245.98     23.53 o 
   9   1   8     2350.16     2129.37     55.20 o 
  10   1   8     2353.15     2332.23     81.08 o 
  11   1   8       47.95      105.59     24.96 o 
  12   1   8       41.12       84.01     27.28 o 
 -12   2   8        7.10       59.07     39.64 o 
 -11   2   8     1184.88     1131.16     74.14 o 
 -10   2   8       98.80      140.23     38.27 o 
  -9   2   8      960.70      916.86     60.72 o 
  -8   2   8     1579.87     1629.24     55.89 o 
  -7   2   8     2592.45     2172.75    157.34 o 
  -6   2   8      844.64      880.58     59.02 o 
  -5   2   8      819.02      679.58     32.30 o 
  -4   2   8      681.10      587.09     19.99 o 
  -3   2   8     1626.74     1732.93     35.07 o 
  -2   2   8      788.44      782.45     18.73 o 
  -1   2   8     9231.37    10366.51    129.37 o 
   0   2   8      344.73      472.40     19.90 o 
   1   2   8    19478.02    20933.17    252.24 o 
   2   2   8     2067.64     2559.46     54.89 o 
   3   2   8      507.69      733.40     22.56 o 
   4   2   8     3000.44     2849.19     52.24 o 
   5   2   8     6231.43     5788.38    285.70 o 
   6   2   8     1929.69     1932.23     44.64 o 
   7   2   8     1010.20     1045.55     35.58 o 
   8   2   8      345.84      404.12     25.06 o 
   9   2   8      923.39     1071.47     40.38 o 
  10   2   8     1306.80     1181.13     51.91 o 
  11   2   8     1091.87     1162.03     54.43 o 
  12   2   8      696.17      697.19     47.87 o 
 -12   3   8       77.75       44.20     41.50 o 
 -11   3   8      484.32      460.83     55.64 o 
 -10   3   8       10.25        3.65     32.56 o 
  -9   3   8      143.41      151.97     78.24 o 
  -8   3   8       16.01       22.43     23.26 o 
  -7   3   8        9.72        0.00     14.59 o 
  -6   3   8       14.55       10.61     15.11 o 
  -5   3   8      480.38      478.25     28.37 o 
  -4   3   8     1383.79     1474.39     34.01 o 
  -3   3   8    27003.99    28170.23    337.04 o 
  -2   3   8      774.54      828.00     19.14 o 
  -1   3   8    15208.76    15830.14    173.56 o 
   0   3   8     2246.62     2364.52     36.62 o 
   1   3   8       19.59       98.45      9.16 o 
   2   3   8      871.17      856.74     29.51 o 
   3   3   8     3636.72     3754.82     73.44 o 
   4   3   8      692.67      711.97     31.00 o 
   5   3   8    10887.19    11225.17    162.94 o 
   6   3   8     2539.05     2519.31     52.57 o 
   7   3   8    13521.95    14072.33    223.13 o 
   8   3   8      119.16      119.59     17.07 o 
   9   3   8    10461.48    10100.96    207.86 o 
  10   3   8       38.61       29.99     26.45 o 
  11   3   8      348.97      453.62     40.03 o 
  12   3   8       64.60       38.83     24.32 o 
 -12   4   8       51.28       37.64     49.31 o 
 -11   4   8       44.01       42.10     36.69 o 
 -10   4   8        0.13       16.29     30.98 o 
  -9   4   8     2405.75     2546.14    115.84 o 
  -8   4   8      505.50      513.19     35.22 o 
  -7   4   8      679.52      769.52     49.25 o 
  -6   4   8     2398.79     2395.87     63.44 o 
  -5   4   8      125.26       93.47     17.74 o 
  -4   4   8      475.01      374.69     19.38 o 
  -3   4   8     2393.97     2842.76     52.34 o 
  -2   4   8     3181.44     3905.43     53.17 o 
  -1   4   8    12310.53    13736.90    172.54 o 
   0   4   8     2554.18     2965.18     47.66 o 
   1   4   8     7511.27     8732.50    116.21 o 
   2   4   8    28684.42    31933.81    441.71 o 
   3   4   8        1.60       19.67      9.75 o 
   4   4   8     5905.14     5851.10     86.64 o 
   5   4   8     5388.23     5261.03     82.22 o 
   6   4   8      190.44      188.23     16.62 o 
   7   4   8      991.98      940.25     33.07 o 
   8   4   8     1424.46     1303.35     52.51 o 
   9   4   8      920.09     1123.14    100.02 o 
  10   4   8      229.06      211.03     29.46 o 
  11   4   8      134.72      141.05     28.43 o 
  12   4   8     1023.74      976.07     55.91 o 
 -12   5   8      137.71      133.78     40.34 o 
 -11   5   8      191.22      218.06     64.42 o 
 -10   5   8        0.32       10.05     30.18 o 
  -9   5   8      711.33      775.74     81.64 o 
  -8   5   8        3.70       51.79     19.09 o 
  -7   5   8     1754.72     1721.39     55.66 o 
  -6   5   8     5542.26     5122.11    102.02 o 
  -5   5   8       97.66      110.25     18.07 o 
  -4   5   8     8135.01     8096.51    114.20 o 
  -3   5   8     1115.75     1093.22     23.89 o 
  -2   5   8      122.80      175.48     10.75 o 
  -1   5   8     3860.39     3975.85     54.46 o 
   0   5   8     1517.48     1788.34     43.47 o 
   1   5   8      455.95      451.66     22.06 o 
   2   5   8       34.52      152.27     16.77 o 
   3   5   8      762.67      605.31     28.10 o 
   4   5   8    14161.27    14804.30    189.47 o 
   5   5   8     5717.34     5419.98     84.26 o 
   6   5   8     1943.42     2027.28    118.77 o 
   7   5   8     2798.89     2482.78     67.32 o 
   8   5   8      376.70      310.74     38.24 o 
   9   5   8     5003.89     5024.88    113.13 o 
  10   5   8     2449.05     2433.76     75.66 o 
  11   5   8      726.46      740.60     47.92 o 
  12   5   8       75.11      135.02     30.44 o 
 -12   6   8       28.24       25.95     32.41 o 
 -11   6   8      121.06       99.32     38.03 o 
 -10   6   8        9.31        0.00     40.99 o 
  -9   6   8      305.45      332.05     44.63 o 
  -8   6   8     1879.89     1851.58     92.77 o 
  -7   6   8      811.41      684.82     41.82 o 
  -6   6   8     1867.65     1832.35     77.75 o 
  -5   6   8     2307.20     2488.95     51.48 o 
  -4   6   8     1101.90     1056.11     31.55 o 
  -3   6   8      849.38      681.80     20.25 o 
  -2   6   8      109.72      127.41     11.60 o 
  -1   6   8        4.46       13.21      6.67 o 
   0   6   8     6330.30     5920.06    100.85 o 
   1   6   8      857.46      911.59     45.68 o 
   2   6   8    29673.44    31732.59    442.07 o 
   3   6   8      648.50      492.84     26.04 o 
   4   6   8    20976.51    21038.42    307.88 o 
   5   6   8        4.82        3.33     12.48 o 
   6   6   8     2142.16     1904.94     71.54 o 
   7   6   8      152.27      152.59     24.81 o 
   8   6   8        0.00        1.60     21.87 o 
   9   6   8      164.15      158.53     27.67 o 
  10   6   8     1937.12     1828.06     81.32 o 
  11   6   8       71.82      143.47     41.11 o 
  12   6   8     1844.68     1662.31     70.43 o 
 -12   7   8       24.52       19.19     34.43 o 
 -11   7   8       12.09        3.31     30.62 o 
 -10   7   8       36.49       58.91     32.47 o 
  -9   7   8      647.37      626.39     52.50 o 
  -8   7   8      450.47      474.93     35.26 o 
  -7   7   8     1360.67     1317.55     49.49 o 
  -6   7   8     1420.29     1320.94     47.09 o 
  -5   7   8      373.29      383.19     22.29 o 
  -4   7   8     6239.22     5766.14    100.66 o 
  -3   7   8     5287.49     4894.47     84.21 o 
  -2   7   8     3182.56     3085.97     47.33 o 
  -1   7   8     4939.59     5173.47     68.52 o 
   0   7   8      365.57      299.73     27.69 o 
   1   7   8      157.66      142.86     15.74 o 
   2   7   8      701.33      887.41     81.05 o 
   3   7   8     1528.15     1277.27     40.34 o 
   4   7   8     2089.81     2675.58    123.80 o 
   5   7   8     1404.84     1451.87     50.96 o 
   6   7   8      126.84      193.45     30.08 o 
   7   7   8      257.07      232.87     34.07 o 
   8   7   8      606.80      653.50     40.83 o 
   9   7   8     1608.45     1731.75     62.62 o 
  10   7   8      583.21      631.49     43.74 o 
  11   7   8      553.29      529.75     43.50 o 
  12   7   8       12.83       39.84     29.25 o 
 -12   8   8        1.13        0.00     32.18 o 
 -11   8   8      327.14      388.04     50.18 o 
 -10   8   8      160.66      237.84     42.45 o 
  -9   8   8     1648.07     1827.94     81.00 o 
  -8   8   8       49.88       70.32     21.42 o 
  -7   8   8       99.14       86.65     28.21 o 
  -6   8   8     1227.31     1080.33     43.41 o 
  -5   8   8     1263.35     1129.91     35.79 o 
  -4   8   8      220.71      211.67     20.83 o 
  -3   8   8     2793.96     2795.72     59.08 o 
  -2   8   8     7871.95     7718.03     96.73 o 
  -1   8   8     5681.90     5879.67     77.05 o 
   0   8   8     5125.68     5376.55     96.53 o 
   1   8   8     6825.22     6665.23    115.28 o 
   2   8   8     1482.10     1311.97     62.04 o 
   3   8   8        1.38        6.49     10.79 o 
   4   8   8     1432.08     1286.41     53.10 o 
   5   8   8     2432.38     2447.46     64.10 o 
   6   8   8     2009.85     1962.73     74.29 o 
   7   8   8      925.07      894.63     59.27 o 
   8   8   8     5990.10     5931.85    156.48 o 
   9   8   8     1353.48     1408.02     57.44 o 
  10   8   8      783.29      727.51     56.02 o 
  11   8   8      191.93      178.79     30.55 o 
  12   8   8      252.95      240.00     42.78 o 
 -12   9   8       17.05       57.64     38.56 o 
 -11   9   8      155.80      120.10     37.94 o 
 -10   9   8       42.53       78.99     33.37 o 
  -9   9   8      190.32      178.55     36.03 o 
  -8   9   8     1505.33     1382.72     52.48 o 
  -7   9   8     1632.11     1500.31     75.68 o 
  -6   9   8      266.60      259.25     36.68 o 
  -5   9   8      510.56      485.94     25.99 o 
  -4   9   8       60.67       55.91     13.77 o 
  -3   9   8     4487.77     4398.10     64.97 o 
  -2   9   8      117.79      102.57     11.68 o 
  -1   9   8     9005.85     8657.56    106.61 o 
   0   9   8     5856.05     6302.98    190.76 o 
   1   9   8     1673.25     1774.31     48.49 o 
   2   9   8      532.70      649.38     30.81 o 
   3   9   8     1285.58     1112.35     44.59 o 
   4   9   8     3238.31     3476.73     78.31 o 
   5   9   8     2245.43     2211.17     61.53 o 
   6   9   8     2765.24     2614.21     89.36 o 
   7   9   8     7655.96     7409.33    214.34 o 
   8   9   8      283.72      309.01     41.66 o 
   9   9   8     1424.15     1424.04    114.31 o 
  10   9   8      646.04      750.10     48.68 o 
  11   9   8       41.43       53.37     25.18 o 
  12   9   8       34.71       23.86     51.63 o 
 -11  10   8      184.20      208.67     44.16 o 
 -10  10   8        8.98       41.96     30.68 o 
  -9  10   8       38.59       86.60     31.24 o 
  -8  10   8       80.01       97.88     31.60 o 
  -7  10   8      776.72      837.86     41.58 o 
  -6  10   8      409.95      353.32     29.59 o 
  -5  10   8     1668.44     1509.18     42.45 o 
  -4  10   8     1268.35     1241.35     36.97 o 
  -3  10   8       28.78       32.13     11.32 o 
  -2  10   8     9305.83     8934.13    123.62 o 
  -1  10   8      532.60      566.81     30.79 o 
   0  10   8      475.30      483.33     27.39 o 
   1  10   8     2672.64     2693.94     63.77 o 
   2  10   8    15094.43    14585.63    669.74 o 
   3  10   8      226.86      298.11     30.77 o 
   4  10   8     4270.18     4088.32     88.56 o 
   5  10   8      101.87      132.29     29.06 o 
   6  10   8      796.56      792.04     92.88 o 
   7  10   8        6.91       63.61     27.46 o 
   8  10   8     2801.46     2769.74    100.68 o 
   9  10   8       55.49      122.51     41.11 o 
  10  10   8       50.01       84.12     33.92 o 
  11  10   8       26.49       49.50     23.76 o 
 -11  11   8        7.01        0.00     32.79 o 
 -10  11   8        0.90       10.36    112.21 o 
  -9  11   8      278.09      293.88     43.76 o 
  -8  11   8       25.86       26.02     27.31 o 
  -7  11   8        1.12       21.72     18.17 o 
  -6  11   8      754.93      816.54     88.85 o 
  -5  11   8       77.90       70.88     17.05 o 
  -4  11   8     1408.09     1413.29     42.75 o 
  -3  11   8      141.53      127.23     14.54 o 
  -2  11   8      696.80      696.94     29.09 o 
  -1  11   8     3634.43     3541.97     76.30 o 
   0  11   8     2999.54     2758.67     65.76 o 
   1  11   8     3389.55     2991.79    134.62 o 
   2  11   8      460.13      423.26     32.62 o 
   3  11   8     8224.19     8120.80    143.99 o 
   4  11   8     4779.54     4430.52    159.87 o 
   5  11   8      497.12      398.95     42.87 o 
   6  11   8     1982.56     1977.39     79.01 o 
   7  11   8      453.07      450.35     46.21 o 
   8  11   8       85.24      148.38     44.86 o 
   9  11   8        3.27       12.20     26.68 o 
  10  11   8     1161.31     1187.86     75.65 o 
  11  11   8      396.85      355.28     52.36 o 
 -11  12   8      146.63      136.58     41.02 o 
 -10  12   8        0.96        0.00     57.74 o 
  -9  12   8       16.30       46.96     31.39 o 
  -8  12   8       66.71       94.42     32.56 o 
  -7  12   8       99.96      116.49     23.70 o 
  -6  12   8      164.39      224.80     22.53 o 
  -5  12   8      570.68      645.49     31.29 o 
  -4  12   8       12.31       40.67     14.41 o 
  -3  12   8       35.51       18.22     13.75 o 
  -2  12   8     1334.10     1271.14     39.16 o 
  -1  12   8       11.60       23.60     12.96 o 
   0  12   8     2332.19     2353.57     61.38 o 
   1  12   8     1721.09     1646.05     51.36 o 
   2  12   8    12939.27    12638.98    204.44 o 
   3  12   8        0.64       21.22     16.65 o 
   4  12   8    11689.79    11120.62    205.00 o 
   5  12   8     2749.19     2682.52    153.90 o 
   6  12   8      135.93      128.47     30.58 o 
   7  12   8      533.85      645.10     53.50 o 
   8  12   8       73.22       27.75     26.50 o 
   9  12   8      922.80      989.47     68.22 o 
  10  12   8      252.47      177.24     67.00 o 
  11  12   8      241.73      329.20     52.29 o 
 -11  13   8       16.13       86.12     70.98 o 
 -10  13   8       76.32       47.62     32.29 o 
  -9  13   8      220.61      279.69     43.81 o 
  -8  13   8      172.70      264.69     66.64 o 
  -7  13   8      681.14      706.60     41.13 o 
  -6  13   8      264.83      233.17     24.17 o 
  -5  13   8      580.37      579.35     37.97 o 
  -4  13   8     1549.32     1470.28     52.64 o 
  -3  13   8       37.29       68.08     19.12 o 
  -2  13   8       27.19       26.69     14.34 o 
  -1  13   8     2085.57     1873.85     50.18 o 
   0  13   8      986.99      943.81     40.91 o 
   1  13   8     1677.80     1380.68     67.09 o 
   2  13   8     1124.26     1042.12     43.99 o 
   3  13   8     1233.82     1116.63     45.79 o 
   4  13   8      123.28      100.68     27.41 o 
   5  13   8      786.23      831.96     55.15 o 
   6  13   8      331.15      313.73     42.06 o 
   7  13   8     5414.84     5118.17    422.00 o 
   8  13   8        0.08        0.00     22.61 o 
   9  13   8      694.12      822.66     64.49 o 
  10  13   8        0.38        0.00     30.56 o 
  11  13   8      169.15      159.54     57.04 o 
 -10  14   8       27.43       21.82     34.24 o 
  -9  14   8      400.54      423.28     49.51 o 
  -8  14   8        8.46       15.06     27.29 o 
  -7  14   8       15.24       11.12     19.34 o 
  -6  14   8      471.67      479.62     30.77 o 
  -5  14   8       51.23       53.49     20.48 o 
  -4  14   8     1971.12     2004.05     63.41 o 
  -3  14   8       35.28       32.98     19.48 o 
  -2  14   8     3818.34     3944.27     77.17 o 
  -1  14   8     1979.70     1909.35     50.27 o 
   0  14   8     2575.92     2300.42    113.34 o 
   1  14   8     2418.79     2202.66     63.68 o 
   2  14   8      141.75      136.49     23.66 o 
   3  14   8      343.84      358.01     31.69 o 
   4  14   8      622.12      624.76     48.40 o 
   5  14   8      610.17      714.18     52.81 o 
   6  14   8     1843.59     1916.20     82.65 o 
   7  14   8      760.32      851.45     62.28 o 
   8  14   8      770.36      725.69     59.90 o 
   9  14   8      145.23      139.05     40.41 o 
  10  14   8      153.09      111.35     40.29 o 
 -10  15   8      460.09      518.13     58.55 o 
  -9  15   8       13.06       29.72     33.85 o 
  -8  15   8       94.28      100.14     33.46 o 
  -7  15   8        8.61        0.00     19.69 o 
  -6  15   8      505.64      550.42     39.02 o 
  -5  15   8       43.75       30.82     20.05 o 
  -4  15   8     3963.74     3398.32     85.89 o 
  -3  15   8      717.29      771.67     42.10 o 
  -2  15   8      394.76      386.03     27.43 o 
  -1  15   8     1843.71     1914.52     74.01 o 
   0  15   8     3978.97     3513.28     85.62 o 
   1  15   8     1501.03     1434.01     53.78 o 
   2  15   8      247.52      210.19     28.42 o 
   3  15   8        6.56        0.00     23.07 o 
   4  15   8      260.46      249.52     37.26 o 
   5  15   8     1748.38     1709.00    138.68 o 
   6  15   8       54.58       57.80     83.86 o 
   7  15   8     1807.46     1985.72     87.32 o 
   8  15   8      242.55      224.03     40.75 o 
   9  15   8      721.58      806.38     65.79 o 
  10  15   8      361.84      359.96     53.82 o 
 -10  16   8       19.54        0.00     32.25 o 
  -9  16   8      169.14      201.32     43.30 o 
  -8  16   8      237.57      281.80     63.01 o 
  -7  16   8       28.21       49.24     46.73 o 
  -6  16   8      768.69      720.81     67.09 o 
  -5  16   8      885.66      945.12     62.65 o 
  -4  16   8      721.63      736.50     43.41 o 
  -3  16   8       59.88       51.17     21.50 o 
  -2  16   8     1831.18     1786.09     56.74 o 
  -1  16   8        4.72       26.76     16.19 o 
   0  16   8       17.24       12.32     22.83 o 
   1  16   8       20.14       15.43     25.79 o 
   2  16   8     2175.14     1940.61     77.85 o 
   3  16   8     1029.40      947.09     57.06 o 
   4  16   8     1022.25      955.48     61.16 o 
   5  16   8        2.82        1.90     24.98 o 
   6  16   8      323.75      444.51     49.72 o 
   7  16   8        0.09       22.43     35.14 o 
   8  16   8      549.81      528.01     55.12 o 
   9  16   8        9.50       20.99     32.96 o 
  10  16   8       93.72      109.59     68.17 o 
  -9  17   8       39.66        0.00     40.76 o 
  -8  17   8        6.04       21.08     44.04 o 
  -7  17   8      353.48      433.83     67.93 o 
  -6  17   8      149.88      153.05     28.89 o 
  -5  17   8       33.20       62.52     25.50 o 
  -4  17   8     2251.82     2429.12     74.24 o 
  -3  17   8       10.53        0.00     17.56 o 
  -2  17   8      108.88      138.97     22.01 o 
  -1  17   8       56.31       78.71     19.59 o 
   0  17   8       14.23        0.00     20.13 o 
   1  17   8     3435.44     3287.89     86.49 o 
   2  17   8       47.33       40.34     27.99 o 
   3  17   8     4733.82     4806.09    178.50 o 
   4  17   8      125.25       80.58     46.50 o 
   5  17   8      836.29      752.34     59.30 o 
   6  17   8      101.76      123.46     34.77 o 
   7  17   8        5.06        0.00     28.99 o 
   8  17   8       77.30       66.75     34.38 o 
   9  17   8       16.74       75.01     35.14 o 
  -9  18   8       86.11       75.19     57.39 o 
  -8  18   8      129.16      120.87     54.81 o 
  -7  18   8       68.09       77.54     45.44 o 
  -6  18   8       53.74       70.68     25.39 o 
  -5  18   8      570.81      535.97     41.60 o 
  -4  18   8      106.70      147.26     27.79 o 
  -3  18   8       13.32       46.20     21.79 o 
  -2  18   8       14.66       12.34     18.85 o 
  -1  18   8      112.06      157.50     22.83 o 
   0  18   8      549.06      581.47     51.50 o 
   1  18   8      312.75      286.69     41.07 o 
   2  18   8      852.89      896.50    104.36 o 
   3  18   8      195.12      216.25     39.34 o 
   4  18   8      184.27      210.94     41.62 o 
   5  18   8      998.50      987.85     66.92 o 
   6  18   8      537.44      534.38     55.28 o 
   7  18   8      372.79      401.85     54.09 o 
   8  18   8      273.00      196.69     45.85 o 
   9  18   8      138.21      163.04     48.84 o 
  -8  19   8      102.88       46.38     48.96 o 
  -7  19   8       71.15       71.45     47.55 o 
  -6  19   8      200.33      222.30     34.89 o 
  -5  19   8        2.93       34.05     23.89 o 
  -4  19   8       19.62       63.36     23.48 o 
  -3  19   8      398.05      416.78     38.80 o 
  -2  19   8      659.08      607.85     37.32 o 
  -1  19   8       33.30       46.54     24.56 o 
   0  19   8      365.28      296.08     43.87 o 
   1  19   8      979.32     1003.63     63.71 o 
   2  19   8      268.14      223.48     41.13 o 
   3  19   8     1842.59     1776.35     82.89 o 
   4  19   8      252.49      331.58     48.19 o 
   5  19   8        4.07        0.00     33.00 o 
   6  19   8       22.09       25.59     35.92 o 
   7  19   8      264.29      313.53     52.24 o 
   8  19   8       34.26       44.10     40.05 o 
  -8  20   8        0.39        0.00     45.68 o 
  -7  20   8       50.96       48.26     44.51 o 
  -6  20   8        0.23        0.00     38.01 o 
  -5  20   8        0.12        0.00     28.45 o 
  -4  20   8      404.87      435.13     40.35 o 
  -3  20   8       55.55       23.34     23.35 o 
  -2  20   8      968.03     1184.37     55.37 o 
  -1  20   8      233.49      267.60     34.37 o 
   0  20   8      281.10      397.05     48.95 o 
   1  20   8       30.88       42.49     32.49 o 
   2  20   8       40.85       59.37     32.31 o 
   3  20   8        6.62       19.40     32.99 o 
   4  20   8       41.03       64.16     36.96 o 
   5  20   8      352.24      457.31     68.40 o 
   6  20   8      658.18      642.52     63.72 o 
   7  20   8      124.68       86.98     43.25 o 
   8  20   8      688.31      868.22     92.29 o 
  -7  21   8      122.91       76.37     52.71 o 
  -6  21   8       20.33       22.81     31.48 o 
  -5  21   8       79.12       67.37     33.49 o 
  -4  21   8      138.00      117.43     35.33 o 
  -3  21   8        7.77        0.00     27.55 o 
  -2  21   8        4.62        0.00     25.97 o 
  -1  21   8        3.88        7.00     22.44 o 
   0  21   8     1028.99      983.88     84.33 o 
   1  21   8       13.22       29.70     33.04 o 
   2  21   8       58.04      114.34     38.21 o 
   3  21   8      111.41      119.50     39.08 o 
   4  21   8      396.40      429.33     57.06 o 
   5  21   8      125.71      148.20     44.60 o 
   6  21   8       52.70       90.16     54.11 o 
   7  21   8       79.95       64.89     49.43 o 
  -7  22   8      171.99      230.27     62.31 o 
  -6  22   8       75.13       71.21     36.22 o 
  -5  22   8      354.53      424.31     53.96 o 
  -4  22   8      202.12      296.20     45.25 o 
  -3  22   8      315.50      368.22     48.53 o 
  -2  22   8      344.69      335.55     46.49 o 
  -1  22   8        0.03       16.26     24.85 o 
   0  22   8       69.30       39.89     43.69 o 
   1  22   8       51.68       60.70     36.68 o 
   2  22   8      153.09      201.44     50.72 o 
   3  22   8        7.37       45.49     35.48 o 
   4  22   8       17.47        3.75     38.47 o 
   5  22   8       90.20      113.69     45.13 o 
   6  22   8       96.36      109.57     44.88 o 
  -6  23   8       43.61       50.75     38.55 o 
  -5  23   8       99.20      121.30     38.89 o 
  -4  23   8      142.34      122.52     42.87 o 
  -3  23   8        1.63       21.99     51.07 o 
  -2  23   8       34.94       79.50     31.43 o 
  -1  23   8       36.96        6.75     23.52 o 
   0  23   8        0.55       34.00     40.57 o 
   1  23   8      143.24      135.48     41.46 o 
   2  23   8       29.77        0.00     34.33 o 
   3  23   8      527.24      586.43     64.27 o 
   4  23   8        9.31        0.00     37.92 o 
   5  23   8      141.32      182.22     56.34 o 
   6  23   8        0.61        0.00     42.39 o 
  -5  24   8      253.22      311.36     51.57 o 
  -4  24   8       79.14      112.68     39.57 o 
  -3  24   8       26.73       58.70     34.92 o 
  -2  24   8       28.96       74.82     80.58 o 
  -1  24   8       10.78       15.32     26.68 o 
   0  24   8       24.41       49.20     36.99 o 
   1  24   8       95.05      173.02     49.08 o 
   2  24   8        0.61       29.00     39.02 o 
   3  24   8        2.60       17.75     38.05 o 
   4  24   8        8.22       19.53     41.89 o 
   5  24   8      214.71      226.92     55.08 o 
  -3  25   8        1.08       38.77     34.89 o 
  -2  25   8      110.39      199.05     43.75 o 
  -1  25   8        0.03        0.00     37.80 o 
   0  25   8      273.05      344.94     41.56 o 
   1  25   8       35.62       19.03     38.84 o 
   2  25   8       35.32       32.57     40.76 o 
   3  25   8       79.24       50.81     47.21 o 
  -1  26   8       10.50        0.00     31.13 o 
   0  26   8       20.11       99.85     33.23 o 
   1  26   8        7.02       31.58     44.39 o 
 -11   0   9      629.75      688.93     90.42 o 
  -9   0   9       52.79       89.15     27.64 o 
  -7   0   9      877.05      883.83     78.01 o 
  -5   0   9     7549.18     7273.95    223.71 o 
  -3   0   9     3259.24     3523.18     73.51 o 
  -1   0   9    12192.73    12309.58    217.20 o 
   1   0   9     1706.88     1745.55    128.84 o 
   3   0   9     9692.94     8793.27    176.27 o 
   5   0   9    10653.58    10479.87    201.43 o 
   7   0   9     1435.76     1459.74    114.67 o 
   9   0   9       85.81      110.20     25.61 o 
  11   0   9      352.91      394.95     71.91 o 
 -12   1   9        0.52        0.00     32.54 o 
 -11   1   9      228.31      300.99     50.92 o 
 -10   1   9      100.69      131.65     39.47 o 
  -9   1   9       66.85       41.71     20.20 o 
  -8   1   9       58.76       94.67     22.51 o 
  -7   1   9        0.02        2.98     16.18 o 
  -6   1   9      891.84      931.62     67.47 o 
  -5   1   9     5492.22     5324.02    125.58 o 
  -4   1   9     1330.56     1388.18     53.00 o 
  -3   1   9    21073.91    22152.92    269.67 o 
  -2   1   9      564.75      561.88     16.57 o 
  -1   1   9     9862.11     9925.45    115.28 o 
   0   1   9     8497.73     8798.34    104.14 o 
   1   1   9     1568.17     1683.98     34.54 o 
   2   1   9      278.47      314.95     17.78 o 
   3   1   9     2674.41     2664.12     49.93 o 
   4   1   9     1423.90     1813.50     62.25 o 
   5   1   9     4291.97     4576.45     88.85 o 
   6   1   9       27.94       86.70     13.10 o 
   7   1   9     7225.79     7665.53    281.74 o 
   8   1   9     6510.26     6407.64    126.23 o 
   9   1   9      964.70     1029.75     45.19 o 
  10   1   9     1549.11     1546.61     60.10 o 
  11   1   9        6.40        6.28     28.14 o 
  12   1   9       15.14       36.36     50.48 o 
 -12   2   9       21.58       70.69     41.15 o 
 -11   2   9        0.21       51.43     35.78 o 
 -10   2   9      210.98      194.76     66.53 o 
  -9   2   9       82.89      114.76     24.85 o 
  -8   2   9     1148.64     1220.99     49.93 o 
  -7   2   9      990.75      965.19     52.69 o 
  -6   2   9     3509.05     3479.56     80.39 o 
  -5   2   9      603.50      709.76     34.58 o 
  -4   2   9      928.64      877.73     34.59 o 
  -3   2   9      736.99      686.12     35.77 o 
  -2   2   9     3234.47     3806.82     52.24 o 
  -1   2   9     7192.81     8944.41    105.33 o 
   0   2   9    10428.40    11001.07    142.82 o 
   1   2   9      106.02      127.14     10.88 o 
   2   2   9    40749.77    43325.06    591.15 o 
   3   2   9      102.08      108.53     11.47 o 
   4   2   9     6210.05     6532.52     96.76 o 
   5   2   9     2757.67     2647.41     61.72 o 
   6   2   9     1295.07     1019.47     37.73 o 
   7   2   9     1029.66      987.45     34.17 o 
   8   2   9      208.18      323.29     30.40 o 
   9   2   9      159.90      170.24     24.38 o 
  10   2   9     1948.96     1898.31     67.31 o 
  11   2   9      335.13      354.33     36.57 o 
  12   2   9     1586.91     1491.72    270.33 o 
 -12   3   9        3.41       52.19     39.79 o 
 -11   3   9        3.65       23.61     38.63 o 
 -10   3   9      201.86      194.54     42.09 o 
  -9   3   9       21.89       77.11     33.12 o 
  -8   3   9      182.96      208.09     26.88 o 
  -7   3   9        3.05        0.00     17.37 o 
  -6   3   9     1352.83     1227.76     62.63 o 
  -5   3   9       53.11       49.24     17.34 o 
  -4   3   9     1371.99     1369.44     43.60 o 
  -3   3   9     1374.18     1370.15     43.71 o 
  -2   3   9     8910.08     8848.41    104.46 o 
  -1   3   9      110.23      147.79     10.16 o 
   0   3   9    14561.39    16541.08    187.51 o 
   1   3   9     3073.77     3147.76     51.85 o 
   2   3   9      671.25      544.11     46.45 o 
   3   3   9      641.22      744.03     44.66 o 
   4   3   9     1825.14     1882.11     47.61 o 
   5   3   9       13.44       14.63      8.56 o 
   6   3   9      372.76      412.33     36.59 o 
   7   3   9     2916.95     2913.23     74.30 o 
   8   3   9    12769.69    11617.06    199.32 o 
   9   3   9       16.30       29.43     17.89 o 
  10   3   9     6744.31     6488.36    249.55 o 
  11   3   9      109.35      135.89     27.66 o 
  12   3   9      198.42      280.66     37.14 o 
 -12   4   9       11.48       70.50     40.01 o 
 -11   4   9      504.16      540.55     58.90 o 
 -10   4   9       59.95       61.31     34.24 o 
  -9   4   9      434.35      469.78     50.03 o 
  -8   4   9     1920.09     1888.28     61.19 o 
  -7   4   9      149.20      191.84     26.29 o 
  -6   4   9      868.18      927.17     41.01 o 
  -5   4   9     1674.44     1772.66     94.84 o 
  -4   4   9     2885.51     2556.91     61.53 o 
  -3   4   9      676.00      696.97     24.33 o 
  -2   4   9      383.56      347.84     25.77 o 
  -1   4   9      413.41      442.13     15.79 o 
   0   4   9     6863.54     6253.37     78.82 o 
   1   4   9      416.07      481.32     17.21 o 
   2   4   9    21541.19    25082.37    302.53 o 
   3   4   9     3879.32     3852.28     77.40 o 
   4   4   9     7074.02     6641.31    177.49 o 
   5   4   9     6099.79     5833.85    108.66 o 
   6   4   9      163.78      122.36     24.50 o 
   7   4   9      259.36      381.88     40.33 o 
   8   4   9      163.63      169.04     25.97 o 
   9   4   9     1287.64     1217.20     69.08 o 
  10   4   9     2171.12     2018.05     70.12 o 
  11   4   9       15.98        0.00     17.89 o 
  12   4   9     1286.49     1246.81     78.04 o 
 -12   5   9        1.35        0.00     34.95 o 
 -11   5   9        1.78        0.00     32.82 o 
 -10   5   9        0.65        1.40     84.21 o 
  -9   5   9        2.19       37.98     38.77 o 
  -8   5   9       55.97      119.80     25.12 o 
  -7   5   9       71.08       83.04     21.53 o 
  -6   5   9      226.26      263.15     26.42 o 
  -5   5   9     4208.15     3936.28     84.00 o 
  -4   5   9        0.04        5.64     10.43 o 
  -3   5   9     9602.81     9291.84    127.22 o 
  -2   5   9      895.13      948.10     22.64 o 
  -1   5   9     5875.01     6227.45     79.05 o 
   0   5   9      187.80      185.51     12.10 o 
   1   5   9      457.65      507.06     24.55 o 
   2   5   9      763.75      889.47     41.19 o 
   3   5   9     1689.13     1702.08     47.25 o 
   4   5   9      230.74      265.64     29.37 o 
   5   5   9    11411.57    11236.25    182.51 o 
   6   5   9      310.89      268.43     32.92 o 
   7   5   9    10449.13    10151.29    409.82 o 
   8   5   9     1091.56      948.23     50.35 o 
   9   5   9      957.42      982.18     48.29 o 
  10   5   9     1858.79     1825.33     66.84 o 
  11   5   9      607.66      651.01     63.27 o 
  12   5   9      170.09      223.56     54.53 o 
 -12   6   9       37.36        0.00     32.86 o 
 -11   6   9      144.98      168.50     45.62 o 
 -10   6   9       75.48        0.05     30.67 o 
  -9   6   9     1041.35     1073.72     66.16 o 
  -8   6   9      183.86      180.42     26.30 o 
  -7   6   9      520.24      555.40     36.32 o 
  -6   6   9      351.01      320.45     37.71 o 
  -5   6   9       72.36       99.78     19.75 o 
  -4   6   9     1827.18     1848.76     47.83 o 
  -3   6   9      684.05      662.95     25.13 o 
  -2   6   9     5616.05     5143.78     69.00 o 
  -1   6   9     2502.26     2407.24     39.54 o 
   0   6   9      398.15      470.96     16.82 o 
   1   6   9      422.44      469.97     24.50 o 
   2   6   9     2517.98     3081.15     66.76 o 
   3   6   9    10806.45    10837.91    192.82 o 
   4   6   9        0.59       32.99     12.27 o 
   5   6   9    10866.64    11299.03    184.56 o 
   6   6   9        7.11       24.20     20.18 o 
   7   6   9      478.66      469.79     44.35 o 
   8   6   9     1317.44     1235.18     66.39 o 
   9   6   9      142.24      199.68     28.61 o 
  10   6   9       16.69       10.56     20.36 o 
  11   6   9      535.52      561.55     44.52 o 
  12   6   9        2.62       39.09     24.07 o 
 -12   7   9       28.74       37.12     35.02 o 
 -11   7   9      122.77      151.86     40.66 o 
 -10   7   9       50.27       26.60     32.52 o 
  -9   7   9        6.34       42.46     31.15 o 
  -8   7   9      200.84      268.92     31.08 o 
  -7   7   9       44.40       31.41     18.66 o 
  -6   7   9     7174.34     7063.50    131.92 o 
  -5   7   9     4212.74     3885.39     84.33 o 
  -4   7   9        8.90       11.08     14.23 o 
  -3   7   9    12130.58    12270.08    317.35 o 
  -2   7   9     2420.29     2396.16     42.82 o 
  -1   7   9     3512.04     3180.74     48.24 o 
   0   7   9     1579.54     1633.95     43.81 o 
   1   7   9      443.90      396.16     25.67 o 
   2   7   9      110.92      172.87     26.12 o 
   3   7   9      909.52      724.82     32.93 o 
   4   7   9     1880.48     1883.78     53.46 o 
   5   7   9     5075.49     5524.02    108.57 o 
   6   7   9      149.42      255.47     25.51 o 
   7   7   9     3289.52     3190.92    102.93 o 
   8   7   9     2235.47     2201.89    101.66 o 
   9   7   9      431.88      431.58     47.39 o 
  10   7   9      967.62      932.76     50.66 o 
  11   7   9       28.60       21.77     21.82 o 
  12   7   9       82.22      133.82     35.88 o 
 -12   8   9        0.41       67.00     52.24 o 
 -11   8   9        0.21        0.00     30.13 o 
 -10   8   9      507.44      450.67     52.08 o 
  -9   8   9      329.72      374.61     47.06 o 
  -8   8   9     2605.16     2494.71     72.74 o 
  -7   8   9      643.72      571.95     36.50 o 
  -6   8   9     1313.01     1210.67     47.53 o 
  -5   8   9      279.03      326.59     26.73 o 
  -4   8   9      497.93      439.85     23.32 o 
  -3   8   9       30.16       66.29     13.65 o 
  -2   8   9     1439.45     1264.82     28.82 o 
  -1   8   9     1925.39     1808.81     41.45 o 
   0   8   9     9946.67    10278.74    175.73 o 
   1   8   9      137.75      154.34     17.67 o 
   2   8   9    20960.72    21095.20    308.82 o 
   3   8   9     1350.78     1287.12     43.17 o 
   4   8   9     6676.88     6952.13    126.81 o 
   5   8   9      159.12      133.31     20.51 o 
   6   8   9      389.01      303.89     35.78 o 
   7   8   9      202.97      163.91     51.07 o 
   8   8   9       29.02       47.48     27.16 o 
   9   8   9      458.87      459.01     49.34 o 
  10   8   9      869.86      778.41     90.89 o 
  11   8   9      280.33      352.67     38.19 o 
 -11   9   9        5.55        0.00     32.65 o 
 -10   9   9       52.01       57.44     31.13 o 
  -9   9   9      457.75      416.97     82.46 o 
  -8   9   9       92.68      114.62     24.47 o 
  -7   9   9      457.77      379.59     31.77 o 
  -6   9   9      150.42       98.30     22.12 o 
  -5   9   9     1053.84      940.17     42.60 o 
  -4   9   9      170.68      153.14     17.77 o 
  -3   9   9      453.72      451.75     23.11 o 
  -2   9   9      555.43      553.75     25.66 o 
  -1   9   9      968.13      878.42     29.75 o 
   0   9   9     5125.34     4780.51    259.52 o 
   1   9   9     2590.09     2594.37     61.98 o 
   2   9   9      804.79      872.91     49.99 o 
   3   9   9     4215.64     4542.11     93.35 o 
   4   9   9      363.34      389.22     38.79 o 
   5   9   9     1806.87     1870.89     57.15 o 
   6   9   9       50.10       40.29     23.88 o 
   7   9   9      429.32      383.23     63.72 o 
   8   9   9     3337.28     3373.44    162.10 o 
   9   9   9      131.94      150.73     36.18 o 
  10   9   9     1790.30     1597.21     84.39 o 
  11   9   9      746.82      797.41     69.75 o 
 -11  10   9      216.02      174.67     59.97 o 
 -10  10   9      231.38      200.21     50.01 o 
  -9  10   9      439.75      411.60     47.29 o 
  -8  10   9     1052.63     1048.81     48.60 o 
  -7  10   9       98.03       69.28     21.35 o 
  -6  10   9     1685.60     1673.10     62.43 o 
  -5  10   9      326.55      324.26     33.00 o 
  -4  10   9        2.23        4.54     12.77 o 
  -3  10   9      260.20      241.44     36.76 o 
  -2  10   9     2557.09     2579.63     66.05 o 
  -1  10   9     2754.95     2574.78     59.58 o 
   0  10   9     3366.42     3339.38     73.42 o 
   1  10   9        1.55        9.60     13.30 o 
   2  10   9     6414.32     6460.40    120.53 o 
   3  10   9      397.41      495.22     30.72 o 
   4  10   9     7686.04     7996.97    152.31 o 
   5  10   9     1623.14     1491.26     52.96 o 
   6  10   9     2769.02     2865.03     97.30 o 
   7  10   9      537.56      597.48     51.75 o 
   8  10   9      671.07      594.62     91.24 o 
   9  10   9     2166.47     2245.52     95.89 o 
  10  10   9      219.67      201.75     56.81 o 
  11  10   9       63.29       65.75     38.02 o 
 -11  11   9       41.41      129.19     41.08 o 
 -10  11   9       10.09       12.98     30.89 o 
  -9  11   9      171.58      137.82     35.92 o 
  -8  11   9       50.85       12.69     25.61 o 
  -7  11   9       85.52      105.30     22.95 o 
  -6  11   9      129.40      162.19     24.92 o 
  -5  11   9    10587.73     9833.39    145.42 o 
  -4  11   9       24.63       28.41     23.63 o 
  -3  11   9     6223.80     6081.36    117.26 o 
  -2  11   9      444.03      455.10     25.08 o 
  -1  11   9     1386.62     1349.75     39.62 o 
   0  11   9        2.88       34.24     15.86 o 
   1  11   9     1460.84     1395.71     50.64 o 
   2  11   9      428.92      301.95     26.70 o 
   3  11   9     1107.23     1294.79     48.00 o 
   4  11   9     1002.46     1147.72     50.66 o 
   5  11   9     1578.04     1622.41    117.95 o 
   6  11   9      361.13      372.40     42.06 o 
   7  11   9     8889.98     9267.95    222.89 o 
   8  11   9       27.28       28.23     25.98 o 
   9  11   9      133.80      141.38     46.15 o 
  10  11   9       23.59       40.46     32.91 o 
  11  11   9      400.34      491.90     60.26 o 
 -11  12   9      216.53      316.17     51.75 o 
 -10  12   9        0.57       38.22     34.82 o 
  -9  12   9      206.34      242.56     42.03 o 
  -8  12   9       95.41       89.63     30.72 o 
  -7  12   9      145.88      149.24     24.74 o 
  -6  12   9       29.17       38.46     26.93 o 
  -5  12   9       89.35      100.29     25.52 o 
  -4  12   9     3200.33     3064.53     77.10 o 
  -3  12   9      841.02      734.49     40.39 o 
  -2  12   9     1963.69     1759.19     60.15 o 
  -1  12   9       73.59       81.94     15.94 o 
   0  12   9      347.95      383.92     28.46 o 
   1  12   9       85.18      129.16     20.78 o 
   2  12   9      974.18      941.85     41.36 o 
   3  12   9     5495.93     5635.36    113.55 o 
   4  12   9     2482.12     2529.25     70.55 o 
   5  12   9       14.39       22.14     22.50 o 
   6  12   9     3505.24     3579.53    113.87 o 
   7  12   9       42.19      177.13     39.24 o 
   8  12   9      573.83      579.32     83.39 o 
   9  12   9        3.65       14.43     28.64 o 
  10  12   9       10.12        0.00     29.40 o 
  11  12   9      106.98      102.89     42.14 o 
 -10  13   9      239.96      321.47     48.91 o 
  -9  13   9      158.05      194.22     40.17 o 
  -8  13   9       76.83       84.00     31.91 o 
  -7  13   9      573.94      617.89     39.73 o 
  -6  13   9      890.67      836.94     53.90 o 
  -5  13   9     1618.67     1510.53     78.55 o 
  -4  13   9      338.90      331.91     30.71 o 
  -3  13   9     1966.53     1767.99     58.05 o 
  -2  13   9      230.29      267.44     23.17 o 
  -1  13   9     1541.49     1483.68     44.01 o 
   0  13   9     2682.22     2460.29     66.17 o 
   1  13   9     2619.45     2536.51     68.06 o 
   2  13   9      143.66      158.45     24.60 o 
   3  13   9     1541.48     1654.00     56.46 o 
   4  13   9     1849.83     1798.08     59.86 o 
   5  13   9     3381.66     3283.84    126.26 o 
   6  13   9      229.01      226.57     38.06 o 
   7  13   9     1675.13     1837.06     82.73 o 
   8  13   9     1559.96     1646.84     81.05 o 
   9  13   9      484.70      416.27     52.11 o 
  10  13   9      287.61      368.35     53.49 o 
 -10  14   9       19.93       38.72     34.45 o 
  -9  14   9       55.81       75.95     34.32 o 
  -8  14   9      194.93      152.97     51.30 o 
  -7  14   9      101.07      132.33     30.58 o 
  -6  14   9      367.20      411.48     85.03 o 
  -5  14   9      578.38      582.43     38.31 o 
  -4  14   9      812.49      754.59     46.75 o 
  -3  14   9      281.69      295.25     29.55 o 
  -2  14   9      250.70      209.22     22.35 o 
  -1  14   9      370.62      392.95     27.01 o 
   0  14   9      795.35      853.30     41.90 o 
   1  14   9     2332.33     2276.58     66.46 o 
   2  14   9     2212.51     2204.51     65.69 o 
   3  14   9      131.78       94.56     22.58 o 
   4  14   9     1856.12     1978.18     79.06 o 
   5  14   9      117.53      125.62     35.25 o 
   6  14   9       52.85      117.35     69.46 o 
   7  14   9        5.95        0.00     24.95 o 
   8  14   9      412.95      440.96    106.94 o 
   9  14   9      571.24      557.47     58.52 o 
  10  14   9      117.98       86.01     37.92 o 
 -10  15   9        0.21       10.07     48.02 o 
  -9  15   9      225.71      264.23     65.36 o 
  -8  15   9        6.75       13.12     40.53 o 
  -7  15   9      429.33      449.80     46.22 o 
  -6  15   9      189.80      167.80     33.73 o 
  -5  15   9      180.23      135.03     25.95 o 
  -4  15   9      220.38      227.57     29.02 o 
  -3  15   9       47.89       60.73     21.44 o 
  -2  15   9      546.36      504.92     29.78 o 
  -1  15   9       21.58       32.56     16.78 o 
   0  15   9      439.01      477.74     35.33 o 
   1  15   9     1945.50     1827.64     60.87 o 
   2  15   9      198.40      228.65     28.67 o 
   3  15   9     2773.09     2575.51     74.85 o 
   4  15   9      276.42      269.06     79.06 o 
   5  15   9      480.86      445.73     46.35 o 
   6  15   9      699.53      635.88     54.59 o 
   7  15   9      628.69      611.85     57.48 o 
   8  15   9      559.42      604.74     59.73 o 
   9  15   9       64.80       79.91     34.07 o 
  10  15   9      341.16      376.98     55.14 o 
  -9  16   9       57.48       83.39     50.83 o 
  -8  16   9      135.54      152.26     55.99 o 
  -7  16   9      115.38      120.23     30.09 o 
  -6  16   9        2.49        0.00     47.44 o 
  -5  16   9      194.05      220.09     29.73 o 
  -4  16   9      355.09      449.68     36.85 o 
  -3  16   9       79.59       20.10     19.42 o 
  -2  16   9      189.77      224.58     28.70 o 
  -1  16   9     1421.11     1501.00     48.72 o 
   0  16   9      108.69      115.88     25.10 o 
   1  16   9      152.55      190.23     27.92 o 
   2  16   9      777.40      896.46     47.25 o 
   3  16   9      751.04      763.06     53.45 o 
   4  16   9      591.52      586.19     51.47 o 
   5  16   9      388.45      398.64     48.19 o 
   6  16   9     2271.01     2146.12     91.43 o 
   7  16   9       12.41       31.97     31.91 o 
   8  16   9      441.74      414.64     55.48 o 
   9  16   9      335.63      386.01     52.98 o 
  -9  17   9       57.27       84.33     51.30 o 
  -8  17   9        0.23        0.00     41.70 o 
  -7  17   9        0.05        0.00     25.01 o 
  -6  17   9       76.69      141.20     34.02 o 
  -5  17   9      721.87      709.25     45.12 o 
  -4  17   9      472.24      490.77     39.98 o 
  -3  17   9     1300.95     1325.55     55.61 o 
  -2  17   9      319.01      245.74     30.20 o 
  -1  17   9        2.57        5.28     16.47 o 
   0  17   9      131.17      109.06     25.93 o 
   1  17   9      278.76      231.40     30.56 o 
   2  17   9     1344.76     1351.85     68.95 o 
   3  17   9      358.12      297.43     48.26 o 
   4  17   9     2107.84     2282.95     91.06 o 
   5  17   9      271.41      355.70     46.70 o 
   6  17   9      382.03      351.77     50.39 o 
   7  17   9      408.71      466.27     56.08 o 
   8  17   9       13.59       33.03     36.17 o 
   9  17   9       68.01       45.17     36.02 o 
  -9  18   9      103.14       63.95     50.83 o 
  -8  18   9       14.50        2.11     45.44 o 
  -7  18   9        7.51        9.01     26.82 o 
  -6  18   9       39.42       44.36     56.57 o 
  -5  18   9       19.91       40.34     22.32 o 
  -4  18   9      319.77      364.61     37.18 o 
  -3  18   9        2.17       19.49     22.04 o 
  -2  18   9      477.36      510.85     39.68 o 
  -1  18   9        8.21        0.00     17.45 o 
   0  18   9       57.61       28.67     22.97 o 
   1  18   9      111.79      138.49     27.68 o 
   2  18   9      471.53      450.15     48.52 o 
   3  18   9        1.48        0.00     38.42 o 
   4  18   9      339.11      317.41     45.25 o 
   5  18   9      385.27      430.19     52.66 o 
   6  18   9     2151.48     2090.75    113.38 o 
   7  18   9      216.08      224.47     60.91 o 
   8  18   9      810.82      805.30     71.38 o 
  -8  19   9       39.24       13.35     47.55 o 
  -7  19   9      239.14      119.23     51.07 o 
  -6  19   9       60.82      117.33     45.21 o 
  -5  19   9       98.30      128.94     27.95 o 
  -4  19   9      285.57      345.92     50.78 o 
  -3  19   9       91.16      107.01     26.39 o 
  -2  19   9       23.86        8.60     21.00 o 
  -1  19   9       63.45       74.57     24.41 o 
   0  19   9      165.03      151.65     34.36 o 
   1  19   9      126.02      133.36     36.64 o 
   2  19   9       51.01       78.60     58.68 o 
   3  19   9      123.94      208.48     40.36 o 
   4  19   9     1704.74     1793.70     85.63 o 
   5  19   9      151.82      160.10     40.25 o 
   6  19   9        1.50        0.00     33.43 o 
   7  19   9        0.15       11.16     35.93 o 
   8  19   9      363.42      534.58     64.51 o 
  -7  20   9      215.23      257.68     65.12 o 
  -6  20   9       81.17       77.13     42.75 o 
  -5  20   9       35.28       54.42     24.83 o 
  -4  20   9        1.16        6.56     21.34 o 
  -3  20   9        4.05        0.00     20.65 o 
  -2  20   9        0.12       26.05     24.69 o 
  -1  20   9      541.94      540.01     36.41 o 
   0  20   9      185.65      228.17     42.36 o 
   1  20   9      266.54      304.88     46.82 o 
   2  20   9      512.78      543.91     60.67 o 
   3  20   9        0.10       30.22     30.52 o 
   4  20   9        6.97        9.48     31.09 o 
   5  20   9       19.17        4.94     35.78 o 
   6  20   9      253.27      341.27     52.92 o 
   7  20   9      110.65      104.12     44.11 o 
  -7  21   9      108.42      194.19     60.44 o 
  -6  21   9       27.92       37.88     28.70 o 
  -5  21   9        1.51        0.00     22.79 o 
  -4  21   9        3.60       31.29     23.75 o 
  -3  21   9       49.90       14.42     22.48 o 
  -2  21   9       67.11       68.56     32.72 o 
  -1  21   9        5.45       27.52     23.17 o 
   0  21   9       56.09       21.46     33.04 o 
   1  21   9      226.19      235.81     42.43 o 
   2  21   9       15.92        1.56     52.94 o 
   3  21   9      495.35      631.97     69.69 o 
   4  21   9      186.34      247.10     49.66 o 
   5  21   9        0.89        0.00     31.72 o 
   6  21   9       45.73       42.02     35.72 o 
   7  21   9       15.01        8.75     39.16 o 
  -6  22   9       13.99       58.80     53.17 o 
  -5  22   9       80.66      152.70     39.17 o 
  -4  22   9      330.01      337.61     49.05 o 
  -3  22   9       43.54       78.16     65.24 o 
  -2  22   9      441.21      626.92    138.44 o 
  -1  22   9      313.74      280.91    109.16 o 
   0  22   9       64.13       94.42     27.89 o 
   1  22   9      136.97      132.51     42.60 o 
   2  22   9       14.26       16.91     32.18 o 
   3  22   9        0.17        0.00     31.29 o 
   4  22   9       25.92       12.67     36.75 o 
   5  22   9       81.03      105.27     43.95 o 
   6  22   9      219.39      208.43     53.42 o 
  -5  23   9        0.03        0.00     47.08 o 
  -4  23   9       60.07       60.05     35.99 o 
  -3  23   9       92.61       99.99     36.47 o 
  -2  23   9      117.62      107.24     36.75 o 
  -1  23   9       37.20       23.93     32.51 o 
   0  23   9      237.58      271.63     49.61 o 
   1  23   9        3.40       22.70     57.39 o 
   2  23   9       56.44      111.90     41.46 o 
   3  23   9       19.90        0.00     33.71 o 
   4  23   9      307.11      250.83     54.02 o 
   5  23   9        4.06        0.00     37.80 o 
  -4  24   9      264.55      398.18    114.31 o 
  -3  24   9        1.94       11.56     32.35 o 
  -2  24   9      254.73      274.82     46.18 o 
  -1  24   9       12.33       34.73     30.22 o 
   0  24   9        0.14       47.62     26.21 o 
   1  24   9       38.87       72.12     41.77 o 
   2  24   9       63.94       26.81     71.91 o 
   3  24   9       24.82        2.89     36.20 o 
   4  24   9       22.24        0.00     39.70 o 
  -2  25   9       18.91       27.76     32.60 o 
  -1  25   9       88.43       53.76     35.45 o 
   0  25   9       51.68       69.95     30.31 o 
   1  25   9      287.31      425.33     62.17 o 
   2  25   9        3.13        0.00     40.69 o 
 -12   0  10       76.99       21.55     53.88 o 
 -10   0  10     1692.32     1795.53    121.11 o 
  -8   0  10      876.32     1043.83     57.59 o 
  -6   0  10        6.38        7.73     37.48 o 
  -4   0  10      391.84      503.17     49.90 o 
  -2   0  10       84.80      136.18     20.73 o 
   0   0  10    15387.39    16276.32    235.38 o 
   2   0  10    14848.16    14524.78    266.26 o 
   4   0  10       79.58      147.29     19.80 o 
   6   0  10     2396.96     1655.68     92.76 o 
   8   0  10       10.49      177.09     56.22 o 
  10   0  10      674.86      736.95     85.50 o 
  12   0  10      338.11      340.83     75.43 o 
 -12   1  10       83.58       54.74     40.36 o 
 -11   1  10       10.83       50.62     35.63 o 
 -10   1  10       26.74       42.83     37.01 o 
  -9   1  10      260.85      312.15     33.14 o 
  -8   1  10      180.11      136.19     24.79 o 
  -7   1  10       66.63       21.88     18.43 o 
  -6   1  10      353.74      307.56     41.79 o 
  -5   1  10     1704.91     1625.70     74.04 o 
  -4   1  10     4058.53     4268.68    180.15 o 
  -3   1  10     2493.57     2508.94     59.73 o 
  -2   1  10    11773.49    12182.52    139.46 o 
  -1   1  10       11.48       25.73     13.23 o 
   0   1  10    17682.57    18811.68    206.78 o 
   1   1  10     2091.95     2197.45     38.52 o 
   2   1  10     2548.26     2282.09     46.73 o 
   3   1  10       67.36      107.53     22.01 o 
   4   1  10      867.03      707.68     24.99 o 
   5   1  10      788.06      768.25     32.72 o 
   6   1  10     1700.82     1558.29     86.56 o 
   7   1  10     1640.09     1736.38     91.83 o 
   8   1  10    15988.89    14810.46    241.95 o 
   9   1  10      355.74      363.71     72.73 o 
  10   1  10     2870.47     2617.75    103.77 o 
  11   1  10      115.10       91.94     37.27 o 
  12   1  10        0.13       17.86     34.47 o 
 -12   2  10       84.67       64.17     41.45 o 
 -11   2  10      290.50      286.32     50.30 o 
 -10   2  10      127.58      135.00     40.35 o 
  -9   2  10       28.89       38.07     20.21 o 
  -8   2  10      740.19      769.32     42.86 o 
  -7   2  10     2158.64     2316.89     67.29 o 
  -6   2  10      803.03      717.30     52.40 o 
  -5   2  10     2332.41     2322.93     62.95 o 
  -4   2  10      277.65      250.27     22.95 o 
  -3   2  10      231.40      184.47     19.62 o 
  -2   2  10      134.25      113.44      9.81 o 
  -1   2  10       16.30       24.96      7.42 o 
   0   2  10      544.51      464.90     20.48 o 
   1   2  10    16388.02    18029.28    223.61 o 
   2   2  10     3142.16     3709.82     64.25 o 
   3   2  10    34638.29    36993.04    443.73 o 
   4   2  10      591.91      588.67     23.43 o 
   5   2  10     5435.77     5496.52    104.23 o 
   6   2  10      341.50      300.68     34.04 o 
   7   2  10      266.81      212.44     34.17 o 
   8   2  10       87.98       95.30     22.63 o 
   9   2  10       32.27       45.21     18.69 o 
  10   2  10       66.33       62.56     33.64 o 
  11   2  10      715.94      685.42     62.97 o 
  12   2  10        2.68        0.65     34.20 o 
 -12   3  10        0.52       16.96     37.75 o 
 -11   3  10        0.43       26.31     35.88 o 
 -10   3  10      159.70      251.45     45.21 o 
  -9   3  10      114.21       99.38     24.11 o 
  -8   3  10       36.19       24.53     19.67 o 
  -7   3  10      220.23      230.24     27.87 o 
  -6   3  10      115.34      111.31     22.19 o 
  -5   3  10     4879.98     4401.65     91.83 o 
  -4   3  10        0.71        4.17     13.36 o 
  -3   3  10    10200.47     9973.94    135.19 o 
  -2   3  10     2579.56     2502.60     47.35 o 
  -1   3  10       50.39       51.64      8.31 o 
   0   3  10      145.10      161.92     11.33 o 
   1   3  10     2314.94     2483.49     55.01 o 
   2   3  10      911.45      872.21     32.19 o 
   3   3  10     1742.29     2304.49     48.94 o 
   4   3  10      258.15      264.56     23.78 o 
   5   3  10     5596.18     6161.33    132.00 o 
   6   3  10       58.41       47.04     24.60 o 
   7   3  10     1897.07     2083.64     80.66 o 
   8   3  10      348.28      361.53     43.41 o 
   9   3  10      542.52      481.25     36.53 o 
  10   3  10      210.31      215.05     30.95 o 
  11   3  10      833.56      782.26     66.34 o 
  12   3  10       86.90       73.02     38.67 o 
 -12   4  10       24.38       40.32     39.83 o 
 -11   4  10       27.10       93.54     39.73 o 
 -10   4  10      321.89      406.18     52.28 o 
  -9   4  10       23.86       29.95     20.17 o 
  -8   4  10      246.98      324.11     31.90 o 
  -7   4  10     2533.34     2312.44     67.36 o 
  -6   4  10      378.00      386.12     31.02 o 
  -5   4  10       85.83      103.53     20.08 o 
  -4   4  10      158.68      187.56     25.44 o 
  -3   4  10     4815.64     4537.44    189.71 o 
  -2   4  10      978.08      979.97     23.33 o 
  -1   4  10       36.05       47.28      8.60 o 
   0   4  10     6002.55     6229.69     80.63 o 
   1   4  10    17948.71    18861.17    274.76 o 
   2   4  10     2519.05     2867.56     63.83 o 
   3   4  10    15970.92    17339.28    259.36 o 
   4   4  10     1832.29     1829.70     42.29 o 
   5   4  10     6531.12     6508.42    120.41 o 
   6   4  10     1767.75     1812.15     94.29 o 
   7   4  10        9.62       71.68     25.66 o 
   8   4  10        0.09        0.00     25.88 o 
   9   4  10       85.77      134.37     24.61 o 
  10   4  10      978.54     1027.19     87.35 o 
  11   4  10      680.18      650.81     47.27 o 
  12   4  10      203.39      222.21     48.84 o 
 -12   5  10      216.66      230.81     52.22 o 
 -11   5  10       42.32       24.69     43.10 o 
 -10   5  10      139.50      181.02     44.51 o 
  -9   5  10      260.82      233.17     43.16 o 
  -8   5  10       42.83       85.96     22.59 o 
  -7   5  10        0.13       31.07     19.15 o 
  -6   5  10     1104.98     1011.48     43.39 o 
  -5   5  10      335.50      331.61     27.32 o 
  -4   5  10      324.63      281.17     26.24 o 
  -3   5  10      487.43      477.10     22.01 o 
  -2   5  10    11464.32    11575.10    135.09 o 
  -1   5  10      474.87      454.18     17.28 o 
   0   5  10     6781.56     6501.76     96.56 o 
   1   5  10     1746.93     1911.65     49.26 o 
   2   5  10      465.50      391.32     24.25 o 
   3   5  10     1660.62     1580.40     56.52 o 
   4   5  10        3.06        0.34     16.10 o 
   5   5  10     2539.48     2663.26     66.84 o 
   6   5  10     5026.29     5462.59    212.23 o 
   7   5  10      355.36      418.28     61.37 o 
   8   5  10     9192.91     8949.09    231.21 o 
   9   5  10       46.02       57.72     27.21 o 
  10   5  10     2092.89     2154.49     73.43 o 
  11   5  10        1.70       21.92     22.17 o 
  12   5  10       89.74       54.47     32.60 o 
 -11   6  10       44.97       46.47     40.33 o 
 -10   6  10      669.00      681.78     61.20 o 
  -9   6  10        0.06        7.28     31.72 o 
  -8   6  10      699.28      815.47     43.83 o 
  -7   6  10      906.96      842.82     42.53 o 
  -6   6  10      125.82      137.87     26.64 o 
  -5   6  10       13.70       19.91     15.82 o 
  -4   6  10        1.01       16.70     14.40 o 
  -3   6  10     1911.40     1900.30     76.24 o 
  -2   6  10      500.75      472.51     18.58 o 
  -1   6  10     7043.18     7263.94    105.35 o 
   0   6  10    12489.62    12430.35    165.23 o 
   1   6  10      323.38      322.45     22.30 o 
   2   6  10    11356.53    11507.04    209.19 o 
   3   6  10       11.75       94.54     19.79 o 
   4   6  10       60.42      101.14     22.07 o 
   5   6  10      250.41      285.77     24.61 o 
   6   6  10     3095.34     3303.93    103.00 o 
   7   6  10      471.93      416.89     42.60 o 
   8   6  10        3.44       74.37     30.64 o 
   9   6  10      555.58      614.91     54.65 o 
  10   6  10     1498.50     1376.49     85.38 o 
  11   6  10        3.65       23.49     23.04 o 
 -11   7  10       50.22       67.09     40.65 o 
 -10   7  10       10.05       32.96     33.17 o 
  -9   7  10      309.64      331.32     46.12 o 
  -8   7  10      148.07      155.45     25.24 o 
  -7   7  10       83.44      188.54     26.65 o 
  -6   7  10       44.39       41.32     20.36 o 
  -5   7  10     5225.91     4836.62     99.65 o 
  -4   7  10     1444.54     1433.57     46.82 o 
  -3   7  10     4204.77     4124.17     71.18 o 
  -2   7  10     4575.06     4510.96     98.05 o 
  -1   7  10      125.82      147.38     14.82 o 
   0   7  10     6469.72     6113.42    108.12 o 
   1   7  10     4339.65     4301.16     85.19 o 
   2   7  10     1902.48     2122.20     55.77 o 
   3   7  10     4682.87     4417.10    301.78 o 
   4   7  10     1011.00      884.41     37.30 o 
   5   7  10     1839.47     1718.63     56.86 o 
   6   7  10     2124.91     1895.18     75.87 o 
   7   7  10      394.69      353.30     40.92 o 
   8   7  10     5575.55     5386.06    313.90 o 
   9   7  10      190.46      204.88     39.23 o 
  10   7  10     1895.48     1859.85     91.01 o 
  11   7  10      925.08      836.21     69.48 o 
 -11   8  10       17.15       13.66     35.76 o 
 -10   8  10       82.76       52.95     35.63 o 
  -9   8  10       87.60       47.12     33.64 o 
  -8   8  10      175.68      158.47     26.89 o 
  -7   8  10     2327.07     2276.64     68.07 o 
  -6   8  10       24.57       41.30     20.80 o 
  -5   8  10      381.27      334.41     28.85 o 
  -4   8  10        1.00        0.00     11.96 o 
  -3   8  10       46.93       62.93     13.89 o 
  -2   8  10     1255.20     1055.66     39.63 o 
  -1   8  10      615.81      515.65     23.72 o 
   0   8  10      128.90      169.15     19.60 o 
   1   8  10     3303.84     3478.80     75.05 o 
   2   8  10      292.74      211.98     28.60 o 
   3   8  10     5373.89     4941.94    303.12 o 
   4   8  10     2553.02     2296.21     78.48 o 
   5   8  10     1791.64     1881.98     63.77 o 
   6   8  10      533.15      566.63     45.93 o 
   7   8  10        0.13       10.42     23.01 o 
   8   8  10      134.85      142.77     33.74 o 
   9   8  10       27.27       63.11     32.21 o 
  10   8  10        0.12       30.12     31.21 o 
  11   8  10      881.53      904.91    105.18 o 
 -11   9  10        7.72        8.76     31.70 o 
 -10   9  10        6.71        0.00     31.85 o 
  -9   9  10       38.27       30.28     32.81 o 
  -8   9  10      124.43      107.43     26.52 o 
  -7   9  10      183.44      188.32     32.52 o 
  -6   9  10     1623.18     1639.84     68.10 o 
  -5   9  10     5666.14     4942.53    102.25 o 
  -4   9  10      177.23      205.35     24.48 o 
  -3   9  10     3753.91     3507.08     79.09 o 
  -2   9  10      143.78      112.02     18.82 o 
  -1   9  10       22.30       20.40     12.30 o 
   0   9  10        1.12       37.13     13.97 o 
   1   9  10     2789.00     2720.98     65.30 o 
   2   9  10     2994.24     2729.21     67.14 o 
   3   9  10        3.44       66.21     17.93 o 
   4   9  10     1478.62     1550.48     51.80 o 
   5   9  10       93.69       84.57     22.69 o 
   6   9  10       94.49      182.81     31.31 o 
   7   9  10      632.91      652.39     77.30 o 
   8   9  10      106.28      103.77     48.02 o 
   9   9  10      139.13      141.49     54.35 o 
  10   9  10        5.34       22.23     30.72 o 
  11   9  10      471.65      594.23     66.02 o 
 -11  10  10        4.06       23.93     35.49 o 
 -10  10  10       97.34       75.75     32.90 o 
  -9  10  10      258.65      307.48     45.35 o 
  -8  10  10      310.71      332.39     46.93 o 
  -7  10  10       69.02       73.28     23.70 o 
  -6  10  10       23.71       27.33     20.60 o 
  -5  10  10     1464.65     1514.14     52.79 o 
  -4  10  10      835.18      832.08     44.94 o 
  -3  10  10       61.46       30.74     19.92 o 
  -2  10  10        2.19        0.00     14.11 o 
  -1  10  10     1372.02     1440.78     40.21 o 
   0  10  10     6470.17     6202.95    114.32 o 
   1  10  10      664.58      721.47     34.46 o 
   2  10  10     2421.33     2334.09     62.40 o 
   3  10  10     6596.65     6855.64    166.95 o 
   4  10  10     5483.34     5495.24    112.57 o 
   5  10  10      461.18      469.76     33.96 o 
   6  10  10     9354.09     8982.35    339.78 o 
   7  10  10     1592.72     1655.78    102.60 o 
   8  10  10      119.89      173.80     38.63 o 
   9  10  10     1158.41     1277.81    109.98 o 
  10  10  10      639.82      757.50    139.38 o 
  11  10  10      773.40      741.44     71.78 o 
 -11  11  10       18.17       48.96     52.71 o 
 -10  11  10      337.13      519.11     55.74 o 
  -9  11  10      167.92      208.14     40.82 o 
  -8  11  10      112.73      135.43     26.46 o 
  -7  11  10      326.97      346.10     32.86 o 
  -6  11  10      140.17      162.72     31.23 o 
  -5  11  10       90.65      135.20     30.55 o 
  -4  11  10      348.37      343.48     42.97 o 
  -3  11  10       84.26       83.85     20.82 o 
  -2  11  10      852.89      910.04     40.67 o 
  -1  11  10      241.40      206.08     19.39 o 
   0  11  10     3928.44     3758.17     92.61 o 
   1  11  10     1072.34      951.54     58.69 o 
   2  11  10        1.13       11.24     15.23 o 
   3  11  10      246.38      263.70     26.83 o 
   4  11  10      465.76      397.74     32.75 o 
   5  11  10      704.07      735.74     41.09 o 
   6  11  10     2402.82     2556.32     95.81 o 
   7  11  10      107.95      195.14     52.36 o 
   8  11  10     6179.72     5957.07    455.73 o 
   9  11  10       35.59       33.05     37.95 o 
  10  11  10      244.58      288.61     50.62 o 
  11  11  10       75.14      100.49     62.54 o 
 -10  12  10       98.52       77.46     36.50 o 
  -9  12  10       17.07       29.21     29.39 o 
  -8  12  10      133.63      171.66     28.68 o 
  -7  12  10        0.19       23.81     23.54 o 
  -6  12  10      830.21      837.99     65.47 o 
  -5  12  10      157.75      149.10     32.00 o 
  -4  12  10       15.83        0.00     16.80 o 
  -3  12  10      366.18      370.07     30.54 o 
  -2  12  10     1381.88     1288.40     49.34 o 
  -1  12  10     1197.74     1118.54     37.53 o 
   0  12  10     3134.50     3105.63    131.76 o 
   1  12  10      162.31      210.40     30.19 o 
   2  12  10     1091.31      997.57     43.13 o 
   3  12  10      476.99      440.28     33.28 o 
   4  12  10     1151.07     1128.98     48.17 o 
   5  12  10       92.71       96.39     21.89 o 
   6  12  10     2997.38     2977.95    227.69 o 
   7  12  10     1811.43     1865.12     83.36 o 
   8  12  10      270.95      379.98     53.06 o 
   9  12  10     1472.64     1307.66     75.50 o 
  10  12  10      186.56      119.46     38.37 o 
 -10  13  10      129.05      230.91     44.92 o 
  -9  13  10       60.09      126.03     52.24 o 
  -8  13  10      182.86       92.06     47.08 o 
  -7  13  10        5.62       21.14     24.58 o 
  -6  13  10        6.80       23.70     44.04 o 
  -5  13  10      771.81      748.43     53.39 o 
  -4  13  10       19.87        0.00     18.77 o 
  -3  13  10     1365.22     1423.30     91.38 o 
  -2  13  10      138.44      166.74     25.04 o 
  -1  13  10        6.39       17.22     14.89 o 
   0  13  10      723.60      643.53     44.90 o 
   1  13  10     3765.48     3760.02    101.50 o 
   2  13  10      659.87      796.86     52.19 o 
   3  13  10      140.43       99.57     22.77 o 
   4  13  10     1529.21     1454.44     62.34 o 
   5  13  10      295.43      322.45     41.16 o 
   6  13  10     3496.92     3582.73    117.42 o 
   7  13  10     1750.62     1749.58     82.95 o 
   8  13  10      987.41     1172.90     75.04 o 
   9  13  10      228.31      315.16     49.76 o 
  10  13  10      502.97      591.42     63.86 o 
 -10  14  10        0.60       96.04     53.88 o 
  -9  14  10       10.28        0.00     39.35 o 
  -8  14  10        0.64       14.29     37.95 o 
  -7  14  10       48.30       31.27     26.21 o 
  -6  14  10      183.13      176.51     95.11 o 
  -5  14  10      173.49      170.58     48.96 o 
  -4  14  10     2066.82     1966.56     64.45 o 
  -3  14  10       24.04        1.27     17.54 o 
  -2  14  10     1183.82     1126.13     48.85 o 
  -1  14  10        7.72        7.79     15.50 o 
   0  14  10       49.29       31.54     20.15 o 
   1  14  10       26.68       19.39     21.99 o 
   2  14  10      256.58      196.89     27.24 o 
   3  14  10     3691.32     3848.33     93.18 o 
   4  14  10       61.38      128.02     24.70 o 
   5  14  10      151.23      194.23     35.46 o 
   6  14  10      238.17      237.53     40.66 o 
   7  14  10      229.04      251.62     42.99 o 
   8  14  10        0.61        4.07     30.29 o 
   9  14  10       24.79        0.00     31.26 o 
  10  14  10       26.26       50.96     42.40 o 
  -9  15  10       18.81        6.56     44.51 o 
  -8  15  10      443.06      465.22     75.90 o 
  -7  15  10      130.60      225.18     89.60 o 
  -6  15  10      440.65      533.91     50.05 o 
  -5  15  10     1252.95     1220.19    104.24 o 
  -4  15  10       27.22       44.84     20.83 o 
  -3  15  10     1106.26     1018.62     49.00 o 
  -2  15  10      623.83      625.98     44.30 o 
  -1  15  10      132.24       96.51     19.70 o 
   0  15  10      275.15      248.28     29.10 o 
   1  15  10       12.40       13.58     19.87 o 
   2  15  10     2685.26     2701.58     77.90 o 
   3  15  10      161.34      221.81     29.51 o 
   4  15  10     1811.36     1900.38     80.67 o 
   5  15  10      310.67      334.21     43.15 o 
   6  15  10       99.82      100.02     33.92 o 
   7  15  10       70.15       92.08     39.71 o 
   8  15  10      198.72      248.17     48.44 o 
   9  15  10       20.52       54.98     44.04 o 
  -9  16  10       10.47       89.02     52.47 o 
  -8  16  10      185.16      207.78     56.45 o 
  -7  16  10        9.36       57.55     27.04 o 
  -6  16  10      199.47      167.66     34.94 o 
  -5  16  10      114.75      116.46     31.27 o 
  -4  16  10      609.80      650.26     52.34 o 
  -3  16  10      904.35      979.85     48.94 o 
  -2  16  10      167.41      219.69     33.62 o 
  -1  16  10      173.15      187.61     24.01 o 
   0  16  10     1691.08     1501.06     81.00 o 
   1  16  10      797.50      745.20     44.10 o 
   2  16  10     1266.00     1260.66     53.03 o 
   3  16  10       86.52       85.12     24.98 o 
   4  16  10       20.78       99.54     35.37 o 
   5  16  10      465.11      538.53     84.45 o 
   6  16  10      703.14      639.83     58.39 o 
   7  16  10      585.94      575.52     57.89 o 
   8  16  10        7.68        8.72     34.62 o 
   9  16  10      690.80      652.26     66.66 o 
  -9  17  10      197.52      208.01     64.89 o 
  -8  17  10       14.53       14.06     44.04 o 
  -7  17  10      172.43      253.29     40.81 o 
  -6  17  10      131.54      176.62     47.32 o 
  -5  17  10       16.03       33.08     21.92 o 
  -4  17  10       64.63       95.02     46.36 o 
  -3  17  10      252.17      214.93     36.69 o 
  -2  17  10     1120.82     1234.86     81.85 o 
  -1  17  10     1110.93     1105.31     43.74 o 
   0  17  10      290.33      263.23     31.77 o 
   1  17  10      434.22      392.37     47.43 o 
   2  17  10        0.69       32.52     23.33 o 
   3  17  10       32.27       31.08     45.33 o 
   4  17  10      148.20      141.36     34.54 o 
   5  17  10       10.45        3.90     30.92 o 
   6  17  10      486.14      478.56     55.45 o 
   7  17  10      252.74      278.99     47.60 o 
   8  17  10      570.01      684.60     67.74 o 
  -8  18  10       13.51        0.00     45.21 o 
  -7  18  10       63.47       64.31     34.32 o 
  -6  18  10        0.84        1.63     25.41 o 
  -5  18  10      188.81      213.46     31.28 o 
  -4  18  10       16.11        5.60     20.65 o 
  -3  18  10       98.19       66.25     41.20 o 
  -2  18  10      352.81      321.49     35.83 o 
  -1  18  10      819.11      800.06     47.44 o 
   0  18  10      308.66      368.28     41.97 o 
   1  18  10       27.28       54.02     24.62 o 
   2  18  10      714.76      737.65     57.61 o 
   3  18  10      143.10      165.53     36.94 o 
   4  18  10        1.44        0.00     25.79 o 
   5  18  10        0.05        6.67     28.81 o 
   6  18  10        0.80        0.00     31.77 o 
   7  18  10      754.38      867.65     71.64 o 
   8  18  10        8.02        0.00     37.10 o 
  -8  19  10       55.84       21.32     50.36 o 
  -7  19  10        4.13       26.51     38.53 o 
  -6  19  10       28.26       35.29     38.77 o 
  -5  19  10      266.21      294.27     36.01 o 
  -4  19  10      281.24      359.54     37.85 o 
  -3  19  10       89.50       93.94     26.56 o 
  -2  19  10        5.84       32.81     21.98 o 
  -1  19  10       68.78       31.16     22.44 o 
   0  19  10       65.90      124.95     29.85 o 
   1  19  10      121.28      132.72     33.37 o 
   2  19  10      791.40      809.51     62.48 o 
   3  19  10        0.52       14.64     31.00 o 
   4  19  10     1656.25     1905.97     89.03 o 
   5  19  10       94.73      161.91     52.71 o 
   6  19  10      325.07      329.48     53.54 o 
   7  19  10       56.15       44.32     41.49 o 
  -7  20  10        2.84        0.00     38.89 o 
  -6  20  10       32.31       29.35     29.60 o 
  -5  20  10        0.82       36.82     33.50 o 
  -4  20  10       54.49       53.06     24.82 o 
  -3  20  10        0.10       35.19     23.79 o 
  -2  20  10      213.67      268.55     35.08 o 
  -1  20  10       97.34      126.15     28.55 o 
   0  20  10        0.72        2.90     18.50 o 
   1  20  10      294.36      356.66     47.68 o 
   2  20  10       47.70       76.54     32.95 o 
   3  20  10       77.81       82.58     41.11 o 
   4  20  10       90.10      122.56     39.25 o 
   5  20  10       37.79       42.39     39.59 o 
   6  20  10      523.50      466.50     59.69 o 
   7  20  10       11.57        0.00     38.77 o 
  -6  21  10      149.26      238.22     44.01 o 
  -5  21  10        2.07       46.73     26.52 o 
  -4  21  10       70.26       99.40     30.40 o 
  -3  21  10       50.68       16.29     29.07 o 
  -2  21  10       71.98       79.65     26.03 o 
  -1  21  10      148.65      123.66     32.31 o 
   0  21  10        0.02        7.10     22.72 o 
   1  21  10      351.22      330.63     49.04 o 
   2  21  10      590.46      607.93     59.13 o 
   3  21  10       22.83       98.94     39.17 o 
   4  21  10      690.26      747.80     72.50 o 
   5  21  10        9.02        0.00     36.11 o 
   6  21  10       83.02      108.86     45.35 o 
  -5  22  10       12.68       27.26     29.22 o 
  -4  22  10       45.59       49.47     32.64 o 
  -3  22  10      205.40      326.46     39.53 o 
  -2  22  10       24.10       45.86     31.63 o 
  -1  22  10     1043.28     1216.56     74.91 o 
   0  22  10       84.76      135.36     28.85 o 
   1  22  10       62.30       32.22     36.18 o 
   2  22  10      365.94      380.53     53.33 o 
   3  22  10        1.05       11.90     34.15 o 
   4  22  10       45.26       22.42     35.09 o 
   5  22  10       67.77       65.97     41.84 o 
  -4  23  10        5.79       29.31     31.83 o 
  -3  23  10       26.54        0.00     33.48 o 
  -2  23  10       21.49        0.00     33.85 o 
  -1  23  10      112.06      128.65     35.91 o 
   0  23  10       84.69       93.57     58.91 o 
   1  23  10      320.93      416.63     54.97 o 
   2  23  10        0.07        0.00     40.76 o 
   3  23  10       47.80       81.17     57.04 o 
   4  23  10        2.78       52.11     39.60 o 
  -3  24  10      186.24      289.60     65.94 o 
  -2  24  10        1.55        0.00     44.39 o 
  -1  24  10      149.21      200.48     49.54 o 
   0  24  10       25.67       22.82     31.50 o 
   1  24  10       23.31       43.90     39.54 o 
   2  24  10       14.22       22.55     40.81 o 
   3  24  10       79.03       36.20     39.98 o 
  -1  25  10        1.19        0.00     31.74 o 
   0  25  10        5.30       39.78     32.95 o 
 -11   0  11        0.69        0.00     50.36 o 
  -9   0  11      397.40      471.68     86.91 o 
  -7   0  11     2261.87     2238.27    147.46 o 
  -5   0  11     1052.85     1017.82     78.71 o 
  -3   0  11      844.69     1096.76     67.70 o 
  -1   0  11       14.90       40.38     12.13 o 
   1   0  11    21442.13    23965.55    338.81 o 
   3   0  11    21152.23    20560.43    368.09 o 
   5   0  11     3176.60     2735.11    121.34 o 
   7   0  11      117.92       60.91     31.39 o 
   9   0  11        5.00       38.42     35.84 o 
  11   0  11     1789.70     1718.46    127.90 o 
 -11   1  11       37.92      128.18     43.36 o 
 -10   1  11       10.57       45.09     40.29 o 
  -9   1  11       13.05       74.95     19.17 o 
  -8   1  11        2.08       16.79     21.42 o 
  -7   1  11      814.00      692.36     40.58 o 
  -6   1  11       22.63       21.92     18.81 o 
  -5   1  11     2727.22     2332.75    172.80 o 
  -4   1  11     1316.90     1265.81     53.80 o 
  -3   1  11      259.38      199.66     20.84 o 
  -2   1  11      532.62      465.57     22.92 o 
  -1   1  11    10046.71    10463.47    124.10 o 
   0   1  11     1624.80     1661.99     32.70 o 
   1   1  11     7933.51     8188.56     93.83 o 
   2   1  11      481.88      440.93     21.28 o 
   3   1  11        4.08      161.43     24.34 o 
   4   1  11      268.37      320.81     19.56 o 
   5   1  11      482.28      549.80     40.63 o 
   6   1  11      871.81      903.76     51.68 o 
   7   1  11       13.98       37.22     19.40 o 
   8   1  11     4244.84     3952.01    122.74 o 
   9   1  11     1694.41     1567.14     76.59 o 
  10   1  11        0.61        0.00     26.78 o 
  11   1  11      749.90      751.31     65.26 o 
 -11   2  11        0.58        8.80     39.83 o 
 -10   2  11      742.84      778.16     64.43 o 
  -9   2  11       50.93       63.64     22.91 o 
  -8   2  11       92.38       92.94     25.81 o 
  -7   2  11     1368.96     1354.24     78.34 o 
  -6   2  11      674.17      700.96     41.94 o 
  -5   2  11      240.18      283.41     28.15 o 
  -4   2  11      385.85      425.26     40.55 o 
  -3   2  11      318.45      381.52     26.10 o 
  -2   2  11      357.18      334.69     18.56 o 
  -1   2  11      585.03      495.07     20.51 o 
   0   2  11     1208.34     1264.60     28.12 o 
   1   2  11     5281.59     4843.96     75.56 o 
   2   2  11      226.87      304.87     18.57 o 
   3   2  11     6609.77     6711.63    102.63 o 
   4   2  11     6869.41     6947.79    105.99 o 
   5   2  11     2912.89     2983.68     92.08 o 
   6   2  11     4529.52     4033.29    115.49 o 
   7   2  11      101.50      128.89     27.23 o 
   8   2  11       15.01      146.14     34.21 o 
   9   2  11      109.34      162.11     35.05 o 
  10   2  11      119.20       85.84     35.25 o 
  11   2  11      114.76      148.02     40.66 o 
 -11   3  11       53.71       45.86     40.64 o 
 -10   3  11       11.31       33.02     37.14 o 
  -9   3  11      468.59      517.45     40.32 o 
  -8   3  11        9.19        0.00     19.08 o 
  -7   3  11      236.96      236.94     43.53 o 
  -6   3  11       84.44       91.17     21.56 o 
  -5   3  11      202.38      189.84     23.76 o 
  -4   3  11     2306.29     2160.75     59.25 o 
  -3   3  11     1671.73     1499.80     46.01 o 
  -2   3  11     9355.76     8964.44    129.80 o 
  -1   3  11      221.54      200.44     13.02 o 
   0   3  11     1217.20     1169.84     27.20 o 
   1   3  11      130.86      120.71     16.50 o 
   2   3  11       23.74        1.36     10.08 o 
   3   3  11     2028.16     2047.36     88.45 o 
   4   3  11     1046.66     1077.04     33.48 o 
   5   3  11      441.09      332.59     39.21 o 
   6   3  11     9547.01    10325.17    297.50 o 
   7   3  11      151.68      130.17     35.37 o 
   8   3  11     8632.69     8822.00    363.91 o 
   9   3  11      454.02      487.78     58.80 o 
  10   3  11      252.96      341.11     48.86 o 
  11   3  11       21.39        0.00     33.37 o 
 -11   4  11        9.95        0.00     36.92 o 
 -10   4  11      107.22      129.50     41.95 o 
  -9   4  11       60.77       83.48     24.05 o 
  -8   4  11      185.77      200.83     28.39 o 
  -7   4  11     1541.95     1677.41     58.80 o 
  -6   4  11      251.60      259.20     28.51 o 
  -5   4  11     1126.71     1107.80     44.93 o 
  -4   4  11        5.37       46.60     16.28 o 
  -3   4  11      332.15      341.15     25.03 o 
  -2   4  11      730.34      640.92     24.76 o 
  -1   4  11       80.46       84.08     10.17 o 
   0   4  11       13.89       11.97      8.79 o 
   1   4  11     2769.30     2798.74     63.22 o 
   2   4  11      747.19      625.75     29.03 o 
   3   4  11     3301.04     3294.27     82.49 o 
   4   4  11     4410.57     4129.75     73.43 o 
   5   4  11      254.92      270.17     24.50 o 
   6   4  11     2630.50     2446.63    111.97 o 
   7   4  11     2078.02     1787.85     75.17 o 
   8   4  11        0.43       35.30     50.48 o 
   9   4  11        1.69       42.63     30.69 o 
  10   4  11       32.68       52.91     32.38 o 
  11   4  11      455.34      430.55     55.90 o 
 -11   5  11       99.91      185.94     46.93 o 
 -10   5  11        2.82       46.99     35.18 o 
  -9   5  11      236.59      247.38     31.76 o 
  -8   5  11        8.11        8.50     20.03 o 
  -7   5  11      132.77      230.20     29.46 o 
  -6   5  11       13.82       10.20     18.63 o 
  -5   5  11     2185.58     2011.99     84.64 o 
  -4   5  11      404.25      395.41     33.35 o 
  -3   5  11     1166.57     1149.51     43.57 o 
  -2   5  11      278.04      229.16     19.98 o 
  -1   5  11     2690.51     2502.42     49.40 o 
   0   5  11       80.88       55.39     11.56 o 
   1   5  11     2520.35     2396.89     58.38 o 
   2   5  11     1878.18     1858.60     51.38 o 
   3   5  11      929.37     1091.22     40.11 o 
   4   5  11     6484.13     5976.69    114.12 o 
   5   5  11     3950.26     4120.87     89.76 o 
   6   5  11     3035.59     2755.71     93.42 o 
   7   5  11     1443.33     1382.90     67.75 o 
   8   5  11      403.32      421.56     45.21 o 
   9   5  11     4761.56     4738.28    181.66 o 
  10   5  11      264.74      276.21     46.75 o 
  11   5  11     1917.97     2137.71    109.28 o 
 -11   6  11       10.97        0.00     35.75 o 
 -10   6  11       27.45        0.00     52.36 o 
  -9   6  11      264.42      280.84     44.54 o 
  -8   6  11        2.44        9.49     19.99 o 
  -7   6  11     3374.35     3160.96     82.78 o 
  -6   6  11       12.28       21.95     17.68 o 
  -5   6  11      791.32      779.03     54.20 o 
  -4   6  11      193.28      200.80     23.84 o 
  -3   6  11      417.55      360.08     21.05 o 
  -2   6  11      307.25      327.93     23.96 o 
  -1   6  11      308.60      360.44     19.47 o 
   0   6  11     6786.52     6676.49    101.47 o 
   1   6  11    24955.62    25491.86    365.79 o 
   2   6  11     4415.81     4682.66    192.42 o 
   3   6  11    11457.06    11389.53    250.29 o 
   4   6  11      237.81      357.75     27.49 o 
   5   6  11     2733.17     2693.99     69.75 o 
   6   6  11     1879.54     1661.70     71.05 o 
   7   6  11       21.57        0.00     20.34 o 
   8   6  11       15.26        0.00     23.01 o 
   9   6  11      237.96      259.19     44.23 o 
  10   6  11      407.87      437.88     53.04 o 
  11   6  11     1106.86     1211.93     81.49 o 
 -11   7  11        4.43       87.22     41.11 o 
 -10   7  11       31.96       91.37     38.87 o 
  -9   7  11       58.56       62.81     54.11 o 
  -8   7  11       22.70       58.13     23.25 o 
  -7   7  11      498.63      432.08     35.22 o 
  -6   7  11      177.02      102.11     23.32 o 
  -5   7  11      250.83      196.75     25.95 o 
  -4   7  11     1751.97     1531.67     49.57 o 
  -3   7  11      212.91      184.93     21.06 o 
  -2   7  11     4624.55     4331.46     88.92 o 
  -1   7  11     2201.69     2202.56     50.01 o 
   0   7  11      170.06      184.89     17.35 o 
   1   7  11     2944.77     2798.46     76.89 o 
   2   7  11     3718.34     3286.44    106.03 o 
   3   7  11       47.46      171.13     22.13 o 
   4   7  11      986.64      894.27     39.76 o 
   5   7  11       57.21       48.04     17.12 o 
   6   7  11     1813.51     1783.42     74.52 o 
   7   7  11      528.39      548.57     69.57 o 
   8   7  11      847.59      798.89     83.28 o 
   9   7  11     1854.35     1683.21    106.58 o 
  10   7  11      167.44      185.49     41.16 o 
  11   7  11      894.89      857.30     71.45 o 
 -11   8  11       15.31       49.03     40.98 o 
 -10   8  11      327.68      324.60     49.86 o 
  -9   8  11       19.22       10.54     36.43 o 
  -8   8  11      286.60      252.52     32.38 o 
  -7   8  11       90.93      105.22     24.54 o 
  -6   8  11      703.32      658.78     39.06 o 
  -5   8  11     2984.68     2881.13     73.78 o 
  -4   8  11       29.78       48.08     22.39 o 
  -3   8  11        8.64       12.57     14.25 o 
  -2   8  11      122.10      146.69     20.24 o 
  -1   8  11     1591.07     1583.80     40.49 o 
   0   8  11     5632.44     5632.28    104.74 o 
   1   8  11      449.06      358.02     41.82 o 
   2   8  11      788.89      735.62     38.94 o 
   3   8  11    12851.67    12484.30    249.25 o 
   4   8  11     1166.45     1142.66     45.02 o 
   5   8  11      454.59      419.20     31.54 o 
   6   8  11     8529.47     7927.39    578.25 o 
   7   8  11     1105.66     1055.99     60.38 o 
   8   8  11       32.31       94.83     30.58 o 
   9   8  11      626.32      564.73     57.02 o 
  10   8  11      264.41      311.00     49.51 o 
  11   8  11      101.81       51.30     52.71 o 
 -11   9  11       97.06      177.84     57.86 o 
 -10   9  11      113.57      169.89     43.22 o 
  -9   9  11       61.83       56.88     33.26 o 
  -8   9  11       14.42        3.65     18.96 o 
  -7   9  11      325.55      256.60     38.73 o 
  -6   9  11     1587.75     1512.35     55.28 o 
  -5   9  11     1540.78     1627.53     70.75 o 
  -4   9  11     3482.80     3494.35    104.40 o 
  -3   9  11       82.50      114.35     20.01 o 
  -2   9  11     4514.31     4566.87    116.96 o 
  -1   9  11      883.01      809.49     30.97 o 
   0   9  11      805.87      755.82     32.70 o 
   1   9  11        0.87        0.00     12.99 o 
   2   9  11       11.91       25.76     15.05 o 
   3   9  11      426.12      356.83     28.76 o 
   4   9  11      271.38      258.18     26.72 o 
   5   9  11     2068.84     1990.02     75.72 o 
   6   9  11     4735.97     4767.24    191.15 o 
   7   9  11      153.83      138.68     50.13 o 
   8   9  11     4444.77     4430.38    198.18 o 
   9   9  11      330.95      301.01     69.10 o 
  10   9  11      116.75      134.58     40.12 o 
  11   9  11      235.19      342.24     80.58 o 
 -10  10  11       22.29       61.90     41.93 o 
  -9  10  11      134.41      158.32     39.09 o 
  -8  10  11        2.44        0.00     20.48 o 
  -7  10  11      958.38     1012.08     48.83 o 
  -6  10  11       52.26       69.04     28.59 o 
  -5  10  11      181.46      168.48     32.40 o 
  -4  10  11      695.48      669.57     48.19 o 
  -3  10  11     1221.41     1200.37     51.25 o 
  -2  10  11     2124.75     2023.93     61.89 o 
  -1  10  11        2.82        2.31     12.87 o 
   0  10  11       21.61       57.11     16.36 o 
   1  10  11     1736.40     1755.54     53.27 o 
   2  10  11      599.81      626.03     34.72 o 
   3  10  11     1985.42     1904.42     58.85 o 
   4  10  11      683.29      770.69     40.70 o 
   5  10  11        0.12       16.34     16.99 o 
   6  10  11      744.85      737.71     76.37 o 
   7  10  11     1977.16     1970.30     85.93 o 
   8  10  11     1102.35     1121.60     99.44 o 
   9  10  11       23.51       61.23     35.90 o 
  10  10  11      298.65      382.21     55.99 o 
 -10  11  11       23.48        5.64     34.89 o 
  -9  11  11      118.16      123.82     39.05 o 
  -8  11  11      100.33       69.59     29.46 o 
  -7  11  11      448.73      502.22     48.96 o 
  -6  11  11     1673.55     1592.52     77.54 o 
  -5  11  11      393.41      354.00     41.45 o 
  -4  11  11     1033.40     1009.11     57.92 o 
  -3  11  11      240.36      266.44     41.82 o 
  -2  11  11      112.41      180.27     23.94 o 
  -1  11  11      412.37      415.04     25.53 o 
   0  11  11      684.15      554.76     32.53 o 
   1  11  11      611.64      679.24     36.29 o 
   2  11  11     2525.02     2425.78     66.77 o 
   3  11  11      541.50      659.14     43.72 o 
   4  11  11     3216.97     3141.69     80.70 o 
   5  11  11      254.77      310.70     30.69 o 
   6  11  11      251.53      255.43     39.43 o 
   7  11  11      275.19      277.82     48.26 o 
   8  11  11      199.83      241.84     42.93 o 
   9  11  11     1722.20     1882.57     95.03 o 
  10  11  11      360.16      423.43     58.39 o 
 -10  12  11       73.81       52.47     47.55 o 
  -9  12  11      388.86      407.13     72.62 o 
  -8  12  11       10.49        0.00     24.96 o 
  -7  12  11     1013.83      976.93     61.37 o 
  -6  12  11      106.83      127.64     32.51 o 
  -5  12  11     1835.27     1749.34     76.23 o 
  -4  12  11     1684.36     1502.52    136.33 o 
  -3  12  11      143.40      154.14     25.39 o 
  -2  12  11      223.70      242.00     28.83 o 
  -1  12  11     2386.22     2291.16     66.63 o 
   0  12  11     1188.39     1246.27     46.83 o 
   1  12  11     1138.18     1062.99     44.38 o 
   2  12  11      527.09      531.05     35.01 o 
   3  12  11     4017.34     3604.75     87.25 o 
   4  12  11       74.08       67.60     21.59 o 
   5  12  11     1253.79     1279.56     76.16 o 
   6  12  11      754.46      667.49     65.94 o 
   7  12  11      104.12      136.15     67.70 o 
   8  12  11      291.98      310.84     48.50 o 
   9  12  11       63.77       45.91     38.10 o 
  10  12  11      662.18      655.78     66.46 o 
 -10  13  11        0.00       52.47     51.77 o 
  -9  13  11        0.03       22.96     45.68 o 
  -8  13  11      244.44      293.61     41.81 o 
  -7  13  11       38.02       21.67     33.97 o 
  -6  13  11       40.85       15.64     48.02 o 
  -5  13  11        1.59        0.00     25.18 o 
  -4  13  11        3.68       21.45     24.95 o 
  -3  13  11      234.05      235.72     28.77 o 
  -2  13  11      824.89      849.82     48.03 o 
  -1  13  11       18.43       34.24     19.08 o 
   0  13  11       12.80       19.39     18.17 o 
   1  13  11       50.25       43.51     22.07 o 
   2  13  11     2834.08     2810.21     75.47 o 
   3  13  11        7.76        5.75     31.23 o 
   4  13  11       39.42       43.79     21.34 o 
   5  13  11      390.89      433.36     40.53 o 
   6  13  11      712.27      759.64     97.33 o 
   7  13  11      574.58      715.32     61.61 o 
   8  13  11     1211.83     1327.96     78.06 o 
   9  13  11      648.17      741.48    100.96 o 
  10  13  11      296.16      361.45     81.05 o 
  -9  14  11       13.61       50.13     50.83 o 
  -8  14  11       48.11      106.58     48.72 o 
  -7  14  11       53.46       47.13     28.98 o 
  -6  14  11      233.77      182.21     35.95 o 
  -5  14  11     1004.42     1001.80     63.26 o 
  -4  14  11      799.06      734.15     43.51 o 
  -3  14  11     4073.19     4079.43     98.13 o 
  -2  14  11       95.72       90.01     22.73 o 
  -1  14  11      638.09      627.26     39.79 o 
   0  14  11     2364.97     2220.92     66.27 o 
   1  14  11        0.56       12.25     19.31 o 
   2  14  11      108.67       91.13     23.26 o 
   3  14  11        1.79       45.12     20.91 o 
   4  14  11     1269.49     1419.52     67.13 o 
   5  14  11     1016.00     1012.85     63.23 o 
   6  14  11     2276.63     2207.57     91.35 o 
   7  14  11     1449.12     1347.35     77.51 o 
   8  14  11        0.69       21.82     33.42 o 
   9  14  11      424.05      365.06     56.01 o 
  -9  15  11      114.53      219.73     66.06 o 
  -8  15  11       32.40        0.00     41.23 o 
  -7  15  11       30.76       48.04     50.72 o 
  -6  15  11      427.10      389.61     46.39 o 
  -5  15  11      790.28      820.89     58.61 o 
  -4  15  11      394.43      410.55     36.52 o 
  -3  15  11      187.97      207.53     31.91 o 
  -2  15  11      869.03      873.70     77.23 o 
  -1  15  11     2282.91     1971.75     84.90 o 
   0  15  11      466.76      450.45     45.71 o 
   1  15  11      835.58      801.32     44.15 o 
   2  15  11      256.50      281.71     31.81 o 
   3  15  11      867.11      811.89     45.25 o 
   4  15  11       90.72       79.09     24.76 o 
   5  15  11      595.85      591.96     53.68 o 
   6  15  11     1377.43     1385.26     75.37 o 
   7  15  11      673.75      720.41     64.26 o 
   8  15  11      228.75      293.97     50.69 o 
   9  15  11       43.45       36.21     45.91 o 
  -9  16  11        1.15        0.00     40.53 o 
  -8  16  11        9.34        0.00     41.46 o 
  -7  16  11      113.60      130.21     37.83 o 
  -6  16  11        1.40        0.00     28.58 o 
  -5  16  11      156.58      198.47     37.59 o 
  -4  16  11        0.50       23.17     21.04 o 
  -3  16  11      746.28      785.25     65.38 o 
  -2  16  11       54.89       29.83     20.30 o 
  -1  16  11        1.04       24.18     21.42 o 
   0  16  11      303.28      255.96     31.95 o 
   1  16  11      431.21      416.57     36.56 o 
   2  16  11        0.63       12.22     20.64 o 
   3  16  11     1365.56     1390.89     57.85 o 
   4  16  11       24.70       70.41     28.18 o 
   5  16  11        4.89        8.75     26.24 o 
   6  16  11      260.05      297.21     46.96 o 
   7  16  11      631.71      667.27     62.94 o 
   8  16  11      732.89      763.25     69.38 o 
  -8  17  11      250.11      326.08     72.38 o 
  -7  17  11        7.53       34.46     27.47 o 
  -6  17  11      399.08      439.95     49.89 o 
  -5  17  11      311.99      324.21     62.78 o 
  -4  17  11      127.48      131.97     26.86 o 
  -3  17  11       21.63       46.43     23.34 o 
  -2  17  11       73.48       73.96     25.06 o 
  -1  17  11      576.99      619.73     43.72 o 
   0  17  11      390.29      403.15     31.80 o 
   1  17  11      161.98      211.31     31.11 o 
   2  17  11     1477.84     1543.96     61.67 o 
   3  17  11       34.76       43.13     25.52 o 
   4  17  11      826.49      908.00     64.13 o 
   5  17  11      121.01      147.13     55.52 o 
   6  17  11       29.62        3.64     34.44 o 
   7  17  11        3.69        0.00     32.65 o 
   8  17  11       54.10       66.53     41.57 o 
  -8  18  11      134.48      106.35     61.14 o 
  -7  18  11        4.96       31.94     41.46 o 
  -6  18  11      117.85      142.53    100.14 o 
  -5  18  11       52.06       76.13     30.61 o 
  -4  18  11      257.88      230.93     32.75 o 
  -3  18  11      266.74      254.43     32.97 o 
  -2  18  11       75.54       35.76     40.32 o 
  -1  18  11      102.16      104.89     26.01 o 
   0  18  11      527.11      529.45     35.53 o 
   1  18  11     1069.99     1175.80     62.19 o 
   2  18  11        1.02       16.57     23.65 o 
   3  18  11      327.19      369.38     47.06 o 
   4  18  11      256.18      203.24     42.05 o 
   5  18  11      417.14      432.78     58.21 o 
   6  18  11      129.01      127.57     41.74 o 
   7  18  11       23.15       48.71     38.72 o 
  -7  19  11       11.18       75.99     48.02 o 
  -6  19  11      161.46      175.27     67.70 o 
  -5  19  11      165.57      141.11     49.78 o 
  -4  19  11      176.18      170.91     30.24 o 
  -3  19  11       47.87       70.00     26.06 o 
  -2  19  11      299.05      299.24     56.45 o 
  -1  19  11       57.54       75.10     25.05 o 
   0  19  11       30.02        2.69     19.62 o 
   1  19  11        8.83        9.02     24.43 o 
   2  19  11      561.18      506.53     53.04 o 
   3  19  11       96.56      164.30     39.22 o 
   4  19  11        2.32       27.39     31.37 o 
   5  19  11      122.35      116.94     38.42 o 
   6  19  11      306.18      367.72     56.44 o 
   7  19  11       17.78       14.84     48.37 o 
  -6  20  11        9.98       51.85     34.37 o 
  -5  20  11      131.64      114.38     35.68 o 
  -4  20  11       33.70       33.47     23.13 o 
  -3  20  11      391.00      483.62     42.80 o 
  -2  20  11        0.06        7.34     21.96 o 
  -1  20  11      939.24      955.02     53.88 o 
   0  20  11       20.62       29.89     20.73 o 
   1  20  11       12.49        0.00     28.88 o 
   2  20  11        4.52       18.92     52.94 o 
   3  20  11       10.52        0.00     29.65 o 
   4  20  11      316.93      373.70     54.23 o 
   5  20  11      195.02      199.95     45.62 o 
   6  20  11       87.43       51.31     49.31 o 
  -6  21  11       86.62       60.61     51.54 o 
  -5  21  11      334.72      327.40     51.65 o 
  -4  21  11        0.27        1.31     23.88 o 
  -3  21  11        4.07       37.35     35.31 o 
  -2  21  11       12.77       28.48     23.25 o 
  -1  21  11      139.44      134.36     35.08 o 
   0  21  11      136.19      170.10     31.59 o 
   1  21  11      246.49      247.64     81.87 o 
   2  21  11      139.30      186.62     43.49 o 
   3  21  11       44.74       73.23     36.17 o 
   4  21  11      398.22      444.40     58.45 o 
   5  21  11       71.50       84.42     43.10 o 
   6  21  11       77.10       27.41     60.91 o 
  -5  22  11       53.91       77.80     38.47 o 
  -4  22  11       42.97       15.19     26.95 o 
  -3  22  11      281.22      322.13     43.72 o 
  -2  22  11       63.96       76.24     26.58 o 
  -1  22  11       12.73        0.00     40.41 o 
   0  22  11      183.91      238.94     47.67 o 
   1  22  11       37.48       11.36     36.39 o 
   2  22  11       41.33      124.25     58.45 o 
   3  22  11      132.99      122.17     42.63 o 
   4  22  11       23.94       32.96     48.84 o 
   5  22  11       22.71       21.08     57.63 o 
  -4  23  11       39.95       61.57     28.86 o 
  -3  23  11       24.20        8.15     41.11 o 
  -2  23  11        8.62       21.37     34.54 o 
  -1  23  11       39.22       21.28     42.87 o 
   0  23  11       74.72       98.87     39.82 o 
   1  23  11       63.01      122.99     44.27 o 
   2  23  11      742.50      746.51     69.13 o 
   3  23  11       22.55       44.35     62.78 o 
  -2  24  11       47.88       27.86     34.83 o 
  -1  24  11       68.48      133.44     57.63 o 
   0  24  11      120.50      149.20     39.83 o 
   1  24  11       22.47      100.49     58.80 o 
   2  24  11      126.52      105.88     73.79 o 
 -10   0  12      522.88      558.45     84.56 o 
  -8   0  12       93.02       48.40     26.78 o 
  -6   0  12     2602.50     2575.12     87.54 o 
  -4   0  12     3312.20     3558.50     99.93 o 
  -2   0  12      163.98      150.98     23.60 o 
   0   0  12      243.91      251.04     25.60 o 
   2   0  12     7132.43     6879.12    148.91 o 
   4   0  12    23564.50    23272.39    416.18 o 
   6   0  12     6186.38     5563.45    206.84 o 
   8   0  12      236.65      279.23     57.86 o 
  10   0  12       44.94       10.31     40.53 o 
 -11   1  12       22.76       48.09     41.45 o 
 -10   1  12        4.20       11.23     44.27 o 
  -9   1  12      514.00      681.67     38.71 o 
  -8   1  12       18.52        9.84     40.36 o 
  -7   1  12      576.14      651.69     50.36 o 
  -6   1  12      746.71      684.27     40.05 o 
  -5   1  12        0.15        0.00     16.04 o 
  -4   1  12     7998.02     7638.32    136.34 o 
  -3   1  12      278.77      243.08     23.07 o 
  -2   1  12     2799.28     2770.02     82.76 o 
  -1   1  12     5832.30     6221.75     82.40 o 
   0   1  12      295.11      282.70     14.25 o 
   1   1  12     1368.80     1360.94     28.59 o 
   2   1  12     1083.21     1203.48     38.25 o 
   3   1  12       10.54       29.88     10.86 o 
   4   1  12      150.75      279.98     21.09 o 
   5   1  12       28.64      106.91     50.36 o 
   6   1  12     6574.38     6584.64    163.14 o 
   7   1  12     3676.09     3255.94    107.45 o 
   8   1  12     3270.47     2886.89    102.68 o 
   9   1  12     1844.61     1877.31     87.59 o 
  10   1  12      104.83       59.57     32.46 o 
  11   1  12       77.35       70.02     44.27 o 
 -11   2  12       38.11        3.07     61.61 o 
 -10   2  12        2.42       64.66     39.56 o 
  -9   2  12      360.55      359.93     37.41 o 
  -8   2  12       85.13       94.27     25.33 o 
  -7   2  12      805.33      889.03     46.56 o 
  -6   2  12       87.44       83.00     22.84 o 
  -5   2  12      135.02      116.37     23.23 o 
  -4   2  12      468.09      500.48     32.16 o 
  -3   2  12     1356.52     1293.67     44.09 o 
  -2   2  12      704.88      762.62     33.74 o 
  -1   2  12     1660.80     1762.71     35.21 o 
   0   2  12      305.33      299.79     15.70 o 
   1   2  12    11667.63    12425.79    372.06 o 
   2   2  12     1990.25     1856.97     44.15 o 
   3   2  12     4942.20     4767.61     92.98 o 
   4   2  12     4920.07     4288.09     76.43 o 
   5   2  12      348.53      344.13     35.45 o 
   6   2  12     2963.79     2764.78    104.36 o 
   7   2  12     1089.29     1022.03     61.61 o 
   8   2  12      384.59      332.83     76.25 o 
   9   2  12      107.14      103.10     36.54 o 
  10   2  12        5.72        0.00     24.76 o 
  11   2  12     1006.70     1073.97    135.87 o 
 -11   3  12      126.82      140.97     44.80 o 
 -10   3  12        7.10       42.70     38.20 o 
  -9   3  12      214.66      290.75     35.86 o 
  -8   3  12        2.11        4.95     19.07 o 
  -7   3  12       14.30       23.45     21.26 o 
  -6   3  12        9.46       12.42     17.34 o 
  -5   3  12      167.45      214.31     25.80 o 
  -4   3  12       14.45        1.55     24.71 o 
  -3   3  12      930.48      890.82     71.73 o 
  -2   3  12      210.80      216.86     21.96 o 
  -1   3  12     7118.40     7040.84     91.47 o 
   0   3  12       23.39       47.25     11.06 o 
   1   3  12     5899.39     5793.82     91.93 o 
   2   3  12      239.90      286.71     22.71 o 
   3   3  12      301.67      257.55     19.43 o 
   4   3  12        5.51        0.00      9.49 o 
   5   3  12      213.76      165.74     28.07 o 
   6   3  12       27.44        0.00     20.26 o 
   7   3  12    11497.06    10099.76    228.00 o 
   8   3  12       54.72       15.05     21.76 o 
   9   3  12     6756.91     6360.13    206.96 o 
  10   3  12      274.16      346.23     62.43 o 
  11   3  12      510.44      536.25     61.21 o 
 -11   4  12       69.80      115.65     46.62 o 
 -10   4  12      292.06      394.71     54.82 o 
  -9   4  12      671.46      670.14     65.03 o 
  -8   4  12       42.22       29.09     21.94 o 
  -7   4  12     1280.57     1488.40     82.22 o 
  -6   4  12       60.84       51.33     21.57 o 
  -5   4  12      213.20      244.37     27.86 o 
  -4   4  12      552.77      592.10     42.99 o 
  -3   4  12       66.20       83.51     18.33 o 
  -2   4  12      166.77      179.54     16.36 o 
  -1   4  12       29.22       35.94     15.76 o 
   0   4  12      532.73      498.38     22.91 o 
   1   4  12    12650.22    12329.27    194.35 o 
   2   4  12       44.32       35.98     17.59 o 
   3   4  12     2540.20     2512.45     54.40 o 
   4   4  12     3680.20     3499.03     67.32 o 
   5   4  12       58.43       45.08     19.91 o 
   6   4  12      725.65      773.90     52.26 o 
   7   4  12      163.55      188.85     34.70 o 
   8   4  12       98.31      157.28     33.04 o 
   9   4  12      411.91      410.83     54.46 o 
  10   4  12        3.61       23.77     31.21 o 
  11   4  12      406.80      395.64     54.74 o 
 -11   5  12       22.49        9.06     39.94 o 
 -10   5  12       72.55       32.29     59.50 o 
  -9   5  12        1.35        8.61     33.91 o 
  -8   5  12       85.42       97.74     26.80 o 
  -7   5  12     1141.02     1200.93     52.28 o 
  -6   5  12      956.40      825.79     42.40 o 
  -5   5  12       95.87       93.88     21.22 o 
  -4   5  12     7125.09     6522.03    122.35 o 
  -3   5  12      178.55      178.19     29.52 o 
  -2   5  12     3349.13     3170.12     71.25 o 
  -1   5  12      113.73      133.06     18.68 o 
   0   5  12       91.13      105.34     19.14 o 
   1   5  12      289.36      232.25     27.69 o 
   2   5  12     1101.26     1062.20     40.02 o 
   3   5  12      781.24      791.13     53.38 o 
   4   5  12       93.06      152.65     28.91 o 
   5   5  12     1503.79     1417.95     69.96 o 
   6   5  12     6705.13     6926.90    255.10 o 
   7   5  12     2117.42     1774.47     77.10 o 
   8   5  12      471.70      538.29     50.44 o 
   9   5  12      730.26      652.07    107.05 o 
  10   5  12      232.73      305.88     48.60 o 
  11   5  12      147.79      199.10     46.45 o 
 -11   6  12       31.64       25.56     42.06 o 
 -10   6  12       70.51      170.13     43.38 o 
  -9   6  12       69.93       62.14     24.45 o 
  -8   6  12        4.38        2.09     20.25 o 
  -7   6  12        4.18       53.94     22.64 o 
  -6   6  12     1177.92     1332.39     52.39 o 
  -5   6  12     1602.85     1609.14     54.70 o 
  -4   6  12       84.25       95.25     28.17 o 
  -3   6  12      268.54      309.29     34.36 o 
  -2   6  12      222.69      273.70     27.58 o 
  -1   6  12      283.90      348.93     40.67 o 
   0   6  12       71.16       71.86     22.02 o 
   1   6  12     3333.84     3084.33     70.96 o 
   2   6  12     2230.76     2248.73     68.48 o 
   3   6  12     1446.72     1479.07     78.68 o 
   4   6  12     5954.57     5547.47    111.28 o 
   5   6  12       80.42      102.96     21.51 o 
   6   6  12     7767.26     7870.70    188.20 o 
   7   6  12      992.56      940.75     60.71 o 
   8   6  12       20.40       41.62     25.83 o 
   9   6  12       50.67       44.04     29.40 o 
  10   6  12       47.14        6.42     32.63 o 
  11   6  12       11.20       22.95     35.20 o 
 -11   7  12      123.42      199.57     52.46 o 
 -10   7  12       29.71       85.16     52.82 o 
  -9   7  12       30.39       16.48     32.07 o 
  -8   7  12       95.01      146.62     40.75 o 
  -7   7  12      616.38      593.41     40.51 o 
  -6   7  12     1117.79     1088.25     48.37 o 
  -5   7  12     1941.91     1958.31    101.43 o 
  -4   7  12     2007.62     1848.75    122.63 o 
  -3   7  12     1304.20     1202.43     58.01 o 
  -2   7  12     3443.94     3236.40     75.00 o 
  -1   7  12     6615.22     6119.30    115.57 o 
   0   7  12      833.72      831.66     30.36 o 
   1   7  12      861.83      825.18     46.35 o 
   2   7  12       40.24       22.19     14.85 o 
   3   7  12      467.49      404.70     28.94 o 
   4   7  12      182.50      173.88     23.47 o 
   5   7  12     1278.15     1175.71     47.78 o 
   6   7  12     1889.46     1894.77     79.06 o 
   7   7  12      701.96      736.44     61.84 o 
   8   7  12      551.29      596.11     54.73 o 
   9   7  12     1598.75     1565.99     97.45 o 
  10   7  12       86.31       51.02     36.25 o 
 -10   8  12       10.20        2.46     36.28 o 
  -9   8  12       76.92      129.63     40.22 o 
  -8   8  12       40.24       94.52     25.37 o 
  -7   8  12       50.88      150.18     27.04 o 
  -6   8  12      149.91       97.61     37.83 o 
  -5   8  12      345.50      316.53     39.65 o 
  -4   8  12      221.65      264.36     35.05 o 
  -3   8  12       48.91       28.56     21.74 o 
  -2   8  12       12.41       16.75     15.18 o 
  -1   8  12     1026.87     1045.27     43.57 o 
   0   8  12     1323.60     1308.93     38.41 o 
   1   8  12     7726.78     8320.32    147.47 o 
   2   8  12     1027.31      858.74     53.56 o 
   3   8  12     1289.65     1185.83     45.63 o 
   4   8  12      262.40      187.52     24.63 o 
   5   8  12     1004.96      873.08     43.12 o 
   6   8  12      392.17      383.81     42.85 o 
   7   8  12     2996.65     2953.68    122.16 o 
   8   8  12     2164.14     2117.57    225.70 o 
   9   8  12       18.16       71.51     32.31 o 
  10   8  12      465.64      536.65     60.62 o 
 -10   9  12       44.53       57.75     40.00 o 
  -9   9  12      107.18      114.52     70.74 o 
  -8   9  12      184.69      153.86     48.02 o 
  -7   9  12      457.59      382.87     44.09 o 
  -6   9  12      277.56      269.34     71.68 o 
  -5   9  12        1.86       21.79     23.29 o 
  -4   9  12        8.33       31.25     23.47 o 
  -3   9  12     1520.89     1311.04     61.82 o 
  -2   9  12      134.00      170.15     32.71 o 
  -1   9  12     4511.07     4551.42     97.26 o 
   0   9  12     1641.78     1596.11     45.04 o 
   1   9  12     3097.01     2957.55     86.21 o 
   2   9  12      581.38      584.06     34.37 o 
   3   9  12       93.50      112.71     22.35 o 
   4   9  12        0.49        9.92     15.89 o 
   5   9  12      299.39      298.52     36.27 o 
   6   9  12     2184.32     2025.57    116.89 o 
   7   9  12     2203.27     2317.33    167.37 o 
   8   9  12       36.84       61.14     47.32 o 
   9   9  12     2643.50     2686.85    157.88 o 
  10   9  12      153.92      162.18     48.72 o 
 -10  10  12      193.55      188.57     70.51 o 
  -9  10  12       48.69        0.00     50.60 o 
  -8  10  12       24.18       14.01     24.08 o 
  -7  10  12       32.46       19.66     26.78 o 
  -6  10  12      754.79      740.06     55.01 o 
  -5  10  12       40.51      103.16     29.73 o 
  -4  10  12      388.43      371.36     40.62 o 
  -3  10  12       68.82       59.33     24.25 o 
  -2  10  12      515.87      477.37     33.08 o 
  -1  10  12     3348.78     3156.56    102.87 o 
   0  10  12      420.70      445.87     26.15 o 
   1  10  12      652.27      639.84     34.77 o 
   2  10  12     1400.64     1424.29     50.35 o 
   3  10  12     1287.35     1313.88     50.25 o 
   4  10  12      613.00      646.40     39.39 o 
   5  10  12       10.85        5.84     18.52 o 
   6  10  12      378.97      483.25     68.75 o 
   7  10  12      228.35      268.89     45.33 o 
   8  10  12      287.28      273.73     46.71 o 
   9  10  12        0.11       44.32     35.85 o 
  10  10  12       68.75       67.83     38.69 o 
 -10  11  12       28.91        0.00     57.86 o 
  -9  11  12       41.76       73.32     61.37 o 
  -8  11  12      291.51      265.94     45.91 o 
  -7  11  12      367.97      404.37     51.77 o 
  -6  11  12      411.50      346.24     59.50 o 
  -5  11  12      783.18      862.89     58.32 o 
  -4  11  12      389.02      421.44     44.20 o 
  -3  11  12      153.87      273.96     28.32 o 
  -2  11  12      886.72      932.51     68.18 o 
  -1  11  12      555.72      546.73     47.15 o 
   0  11  12      164.11      190.59     20.84 o 
   1  11  12     1285.14     1214.47     46.39 o 
   2  11  12     1201.58     1225.63     48.48 o 
   3  11  12     1531.14     1518.79     54.16 o 
   4  11  12      427.09      526.88     42.31 o 
   5  11  12     1329.52     1123.37     50.67 o 
   6  11  12     1467.04     1537.76     89.60 o 
   7  11  12      563.21      547.45     54.54 o 
   8  11  12      607.88      732.72     65.82 o 
   9  11  12      253.67      343.41     55.52 o 
  10  11  12      789.19     1087.13    158.82 o 
  -9  12  12       29.50      104.94     59.03 o 
  -8  12  12        6.41        9.35     42.40 o 
  -7  12  12       84.73      112.48     33.82 o 
  -6  12  12      394.92      537.36     51.01 o 
  -5  12  12       10.83       25.43     28.58 o 
  -4  12  12     1114.12     1153.08     63.75 o 
  -3  12  12     1404.16     1324.58     79.76 o 
  -2  12  12      167.76      188.44     26.09 o 
  -1  12  12        3.13       35.43     19.09 o 
   0  12  12      304.60      324.84     26.88 o 
   1  12  12      915.47      887.47     41.80 o 
   2  12  12      523.23      435.25     44.28 o 
   3  12  12      363.91      357.63     32.46 o 
   4  12  12     1341.91     1315.29     64.39 o 
   5  12  12      600.06      563.25     39.90 o 
   6  12  12      831.32      821.08    116.07 o 
   7  12  12     1217.74     1207.80     70.19 o 
   8  12  12       67.92       90.18     38.54 o 
   9  12  12       10.99       26.08     37.25 o 
  -9  13  12       62.11        0.00     51.07 o 
  -8  13  12        0.11       27.62     47.55 o 
  -7  13  12      649.76      612.83     56.33 o 
  -6  13  12      141.47      161.34     35.82 o 
  -5  13  12      591.61      579.56     60.09 o 
  -4  13  12      112.55      124.40     32.62 o 
  -3  13  12       45.94       50.26     21.89 o 
  -2  13  12       70.49       86.79     22.83 o 
  -1  13  12     1850.46     1705.79     59.53 o 
   0  13  12      243.23      240.72     24.20 o 
   1  13  12      196.70      275.00     29.14 o 
   2  13  12      801.66      881.17     43.57 o 
   3  13  12     1637.42     1658.04     59.66 o 
   4  13  12       17.55        0.00     19.98 o 
   5  13  12     1043.96     1109.05     52.92 o 
   6  13  12        0.33       31.94     28.45 o 
   7  13  12      170.13      188.67     39.84 o 
   8  13  12        0.02        0.00     32.63 o 
   9  13  12      424.08      457.90     60.31 o 
  -9  14  12       91.24      118.77     59.03 o 
  -8  14  12        6.81       57.51     76.95 o 
  -7  14  12      100.87      110.71     36.19 o 
  -6  14  12       16.36       54.05     30.32 o 
  -5  14  12       78.96      112.51     32.54 o 
  -4  14  12      188.25      219.23     38.02 o 
  -3  14  12      139.54      102.38     23.67 o 
  -2  14  12     2504.60     2415.59    119.26 o 
  -1  14  12     1603.39     1470.98     56.93 o 
   0  14  12     1722.05     1603.31     59.78 o 
   1  14  12     1660.43     1561.69     57.82 o 
   2  14  12      446.29      495.62     37.23 o 
   3  14  12      426.53      501.11     38.23 o 
   4  14  12      157.67      165.41     27.26 o 
   5  14  12      369.31      389.62     37.58 o 
   6  14  12      159.88      240.31     42.60 o 
   7  14  12      248.37      274.18     48.03 o 
   8  14  12      943.70      874.87     93.93 o 
   9  14  12        0.07       23.21     38.95 o 
  -8  15  12       42.46      139.14     55.75 o 
  -7  15  12        5.29        0.00     26.94 o 
  -6  15  12      162.94      103.18     75.90 o 
  -5  15  12      107.36      104.89     57.63 o 
  -4  15  12      403.39      361.12     45.87 o 
  -3  15  12      199.15      221.12     30.74 o 
  -2  15  12       15.13       56.74     21.39 o 
  -1  15  12     1891.77     1820.45     79.43 o 
   0  15  12      262.35      335.19     33.67 o 
   1  15  12      987.03      886.65     52.28 o 
   2  15  12      460.62      470.58     38.35 o 
   3  15  12        8.78        1.20     21.25 o 
   4  15  12       41.74       67.23     30.26 o 
   5  15  12       94.60       98.89     31.52 o 
   6  15  12      765.67      787.03     62.18 o 
   7  15  12      383.93      514.51     57.83 o 
   8  15  12      137.71      227.49     49.49 o 
  -8  16  12        0.31       54.58     48.72 o 
  -7  16  12       18.40        6.80     26.70 o 
  -6  16  12       20.30        0.00     30.10 o 
  -5  16  12       19.92       10.13     27.30 o 
  -4  16  12       15.99       12.55     24.86 o 
  -3  16  12      447.24      472.13     40.11 o 
  -2  16  12      279.50      278.50     32.65 o 
  -1  16  12      124.99      131.93     25.96 o 
   0  16  12     1267.37     1160.91     53.51 o 
   1  16  12      687.08      604.84     42.59 o 
   2  16  12       52.06       64.20     22.82 o 
   3  16  12        7.78        2.40     22.64 o 
   4  16  12      424.77      479.86     40.92 o 
   5  16  12       84.94       99.07     59.62 o 
   6  16  12      240.55      353.88    101.78 o 
   7  16  12        2.38       22.59     36.63 o 
   8  16  12      528.94      471.22     64.77 o 
  -7  17  12       31.28      124.88     34.32 o 
  -6  17  12      403.52      414.99     49.51 o 
  -5  17  12       91.58      201.13     37.19 o 
  -4  17  12      245.19      235.58     40.88 o 
  -3  17  12      236.70      332.49     40.99 o 
  -2  17  12      241.72      222.15     30.99 o 
  -1  17  12        1.24        0.00     19.59 o 
   0  17  12        0.49       26.01     21.62 o 
   1  17  12      181.93      222.40     32.36 o 
   2  17  12      128.82      154.56     29.54 o 
   3  17  12      912.40      917.14     51.99 o 
   4  17  12       31.73       66.56     32.63 o 
   5  17  12      759.71      720.05     91.12 o 
   6  17  12      362.19      454.46     54.90 o 
   7  17  12        5.28       20.10     60.67 o 
  -7  18  12       43.66       69.68     33.68 o 
  -6  18  12       38.05       91.33     36.43 o 
  -5  18  12      104.08      130.47     32.19 o 
  -4  18  12       18.53        0.00     21.94 o 
  -3  18  12      387.82      373.97     38.81 o 
  -2  18  12        0.20       25.86     22.23 o 
  -1  18  12       48.37       73.68     24.97 o 
   0  18  12      327.35      327.95     37.21 o 
   1  18  12      153.90      202.24     37.25 o 
   2  18  12      210.73      323.47     37.66 o 
   3  18  12       92.73       70.46     27.49 o 
   4  18  12      162.60      210.64     41.16 o 
   5  18  12      224.73      280.51     48.77 o 
   6  18  12      111.91      168.73     43.46 o 
   7  18  12      520.34      447.57     60.48 o 
  -6  19  12       24.42       59.76     32.98 o 
  -5  19  12      337.97      379.01     54.81 o 
  -4  19  12       33.78       65.65     30.44 o 
  -3  19  12      140.18       91.76     27.57 o 
  -2  19  12        3.51        0.00     21.37 o 
  -1  19  12       51.56      103.35     26.38 o 
   0  19  12      145.61      137.31     29.17 o 
   1  19  12       15.70       60.78     28.29 o 
   2  19  12      252.12      284.45     38.72 o 
   3  19  12      105.17      102.55     36.69 o 
   4  19  12       88.65       74.87     36.49 o 
   5  19  12       82.19       71.55     37.14 o 
   6  19  12       75.17      159.47     44.00 o 
  -6  20  12       22.44       20.25     32.37 o 
  -5  20  12        1.11       17.10     29.90 o 
  -4  20  12        1.32        0.00     45.21 o 
  -3  20  12        0.11       24.11     23.95 o 
  -2  20  12      457.79      479.03     42.92 o 
  -1  20  12        5.87       19.95     30.04 o 
   0  20  12      637.87      675.54     49.43 o 
   1  20  12       49.70       60.67     34.05 o 
   2  20  12       11.12        8.28     32.21 o 
   3  20  12       48.21       57.33     33.84 o 
   4  20  12        0.23        0.00     62.54 o 
   5  20  12        2.90        0.00     50.83 o 
   6  20  12       56.28       97.68     62.78 o 
  -5  21  12      126.76      150.91     96.39 o 
  -4  21  12       24.11       10.14     30.31 o 
  -3  21  12        1.88        4.75     22.76 o 
  -2  21  12       10.25       76.70     26.54 o 
  -1  21  12       31.31       38.23     24.29 o 
   0  21  12      140.59      176.99     31.59 o 
   1  21  12      163.24      200.52     56.92 o 
   2  21  12      505.32      519.95     58.45 o 
   3  21  12      226.18      240.29     48.79 o 
   4  21  12       54.64      101.41     40.91 o 
   5  21  12      231.88      302.40     61.96 o 
  -4  22  12       16.27       30.44     35.37 o 
  -3  22  12       66.25       77.28     28.65 o 
  -2  22  12      126.76      105.42     30.85 o 
  -1  22  12       39.82       63.29     27.08 o 
   0  22  12       88.78      146.53     46.50 o 
   1  22  12       50.27       82.22     51.54 o 
   2  22  12        0.04        0.00     35.83 o 
   3  22  12       10.12      109.70     44.07 o 
   4  22  12      118.22       86.91     65.59 o 
  -2  23  12       18.00       28.72     27.79 o 
  -1  23  12       11.91       66.17     33.77 o 
   0  23  12       32.84       76.65     32.75 o 
   1  23  12       45.78       86.54     36.31 o 
   2  23  12      147.60      171.48     47.59 o 
 -11   0  13       21.50        3.51     54.58 o 
  -9   0  13       10.62       53.62     29.54 o 
  -7   0  13      276.68      168.73     33.82 o 
  -5   0  13      357.07      378.34     53.88 o 
  -3   0  13      245.74      301.49     32.71 o 
  -1   0  13     5197.44     4901.08    117.03 o 
   1   0  13     4199.92     4327.25    108.43 o 
   3   0  13       59.90       43.00     16.64 o 
   5   0  13     9804.42     9254.78    290.00 o 
   7   0  13     4222.04     3971.72    176.63 o 
   9   0  13      182.46      207.78     55.28 o 
 -11   1  13       64.44       90.17     84.33 o 
 -10   1  13       48.10       23.20     25.21 o 
  -9   1  13      128.66      237.62     28.64 o 
  -8   1  13       18.38       19.98     18.95 o 
  -7   1  13       19.12        0.00     19.68 o 
  -6   1  13       66.51       85.57     23.48 o 
  -5   1  13      895.12      943.89     45.24 o 
  -4   1  13      785.25      796.83     39.49 o 
  -3   1  13     2633.91     2539.28     65.12 o 
  -2   1  13       75.56       69.41     18.15 o 
  -1   1  13     4419.20     4384.78     76.61 o 
   0   1  13     1611.69     1739.01     48.07 o 
   1   1  13     1049.60     1097.41     30.66 o 
   2   1  13      305.28      258.88     34.01 o 
   3   1  13      121.06      114.68     22.02 o 
   4   1  13        3.35       31.43     12.96 o 
   5   1  13       59.13       95.90     25.88 o 
   6   1  13      135.91      150.57     29.47 o 
   7   1  13     6241.07     6247.95    164.62 o 
   8   1  13       25.88       14.62     22.28 o 
   9   1  13     2505.27     2367.61    146.99 o 
  10   1  13     1011.29      926.67     71.75 o 
 -11   2  13        0.68        0.00     39.05 o 
 -10   2  13       21.30       27.45     26.47 o 
  -9   2  13        1.06       33.38     19.84 o 
  -8   2  13     2108.41     2012.80     98.64 o 
  -7   2  13      545.81      540.41     39.99 o 
  -6   2  13     1478.41     1566.00     57.72 o 
  -5   2  13       79.58       99.84     23.47 o 
  -4   2  13     1108.61     1102.42     57.32 o 
  -3   2  13      155.44      111.78     20.09 o 
  -2   2  13        6.21       36.98     16.21 o 
  -1   2  13      542.35      582.81     29.43 o 
   0   2  13     2887.04     3137.56     59.56 o 
   1   2  13     4128.61     3835.33     62.68 o 
   2   2  13     4554.53     4765.14     82.99 o 
   3   2  13      288.16      394.34     23.35 o 
   4   2  13     9019.20     8749.58    131.42 o 
   5   2  13     1638.28     1439.74     64.91 o 
   6   2  13       34.06       54.35     23.31 o 
   7   2  13     1137.30      975.70     61.87 o 
   8   2  13       59.44       61.21     24.79 o 
   9   2  13      121.27      138.44     33.67 o 
  10   2  13       44.91       40.69     35.61 o 
 -11   3  13        5.51        0.00     38.85 o 
 -10   3  13      376.79      439.51     57.20 o 
  -9   3  13       58.81       32.53     24.37 o 
  -8   3  13      109.70      166.90     30.13 o 
  -7   3  13      423.40      597.90     41.32 o 
  -6   3  13     1226.40     1103.91     49.16 o 
  -5   3  13        0.48        0.00     16.29 o 
  -4   3  13     3716.47     3325.27     79.97 o 
  -3   3  13      244.87      298.57     26.52 o 
  -2   3  13        0.94        0.00     17.94 o 
  -1   3  13      606.28      650.17     31.85 o 
   0   3  13     3236.80     3146.33     74.25 o 
   1   3  13      413.42      447.86     27.97 o 
   2   3  13     2694.44     2651.53     70.69 o 
   3   3  13        8.35       14.23     10.81 o 
   4   3  13       91.64      145.93     25.09 o 
   5   3  13        2.59        0.00     16.53 o 
   6   3  13      872.40     1014.97     88.66 o 
   7   3  13       86.72       80.14     28.72 o 
   8   3  13      566.44      430.16     46.73 o 
   9   3  13       71.65       43.48     27.08 o 
  10   3  13     2807.53     2620.36    111.31 o 
 -11   4  13      130.52      123.30     63.25 o 
 -10   4  13        7.98        0.00     76.25 o 
  -9   4  13      229.96      261.00     35.38 o 
  -8   4  13      760.44      801.11     48.38 o 
  -7   4  13      391.11      446.68     38.26 o 
  -6   4  13     1378.58     1524.76     56.92 o 
  -5   4  13      320.84      334.16     31.52 o 
  -4   4  13     1361.54     1450.06     51.35 o 
  -3   4  13     1638.23     1645.75     95.81 o 
  -2   4  13     1446.18     1328.06     58.78 o 
  -1   4  13       60.21      119.82     21.29 o 
   0   4  13      459.55      504.98     24.27 o 
   1   4  13     4539.05     4414.86     77.80 o 
   2   4  13     4622.21     4392.51    297.14 o 
   3   4  13     1741.11     1698.32     44.85 o 
   4   4  13     1290.27     1224.62     77.36 o 
   5   4  13     3325.92     3110.12    187.17 o 
   6   4  13      808.41      704.86     80.82 o 
   7   4  13      358.70      295.70    107.52 o 
   8   4  13        1.59        0.00     19.99 o 
   9   4  13       90.83       98.49     32.54 o 
  10   4  13      323.72      405.77     93.93 o 
 -10   5  13       74.40       54.28     41.71 o 
  -9   5  13       41.34       24.38     24.02 o 
  -8   5  13       50.70       37.55     22.86 o 
  -7   5  13        0.35        0.00     18.28 o 
  -6   5  13       61.13       37.81     22.36 o 
  -5   5  13      302.46      320.72     30.94 o 
  -4   5  13      371.16      356.49     77.42 o 
  -3   5  13     4210.33     4184.72    115.86 o 
  -2   5  13      229.21      243.26     32.72 o 
  -1   5  13     8551.80     8574.64    148.12 o 
   0   5  13        0.07        0.00     11.02 o 
   1   5  13     1754.80     1571.20     66.84 o 
   2   5  13      407.95      392.94     64.62 o 
   3   5  13      239.56      285.92     25.73 o 
   4   5  13     3359.48     3140.39     78.07 o 
   5   5  13     1454.14     1468.17    109.75 o 
   6   5  13        0.24        0.00     18.97 o 
   7   5  13     6773.43     6198.38    186.93 o 
   8   5  13      197.06      211.76     36.83 o 
   9   5  13     1900.74     1894.27     89.08 o 
  10   5  13      331.25      316.14     51.55 o 
 -10   6  13       10.28       34.60     40.22 o 
  -9   6  13      206.91      256.02     41.07 o 
  -8   6  13       10.47       28.67     22.36 o 
  -7   6  13        8.00       25.89     22.13 o 
  -6   6  13        9.32        1.75     23.52 o 
  -5   6  13      296.09      414.26    106.94 o 
  -4   6  13      620.61      651.25     48.78 o 
  -3   6  13      312.49      349.60     37.32 o 
  -2   6  13      674.68      729.62     82.22 o 
  -1   6  13      238.55      245.88     24.91 o 
   0   6  13       53.28       68.30     17.73 o 
   1   6  13     2655.96     2621.27    118.49 o 
   2   6  13      504.00      451.73     29.81 o 
   3   6  13      643.56      616.11     54.12 o 
   4   6  13     1949.03     1781.90     73.00 o 
   5   6  13     8963.91     8443.88    156.11 o 
   6   6  13       14.70        0.00     19.52 o 
   7   6  13     2467.44     2499.01     99.21 o 
   8   6  13     1178.84     1156.42     66.37 o 
   9   6  13       12.89      137.01     37.09 o 
  10   6  13      401.30      336.63     50.31 o 
 -10   7  13       10.32        0.00     38.58 o 
  -9   7  13       47.46       83.27     28.07 o 
  -8   7  13       93.30       96.93     27.48 o 
  -7   7  13       16.37        0.00     27.17 o 
  -6   7  13       60.92       80.64     29.32 o 
  -5   7  13       14.75       28.11     22.84 o 
  -4   7  13     1213.43     1217.71     62.14 o 
  -3   7  13     2432.98     2471.69     86.29 o 
  -2   7  13      461.49      520.38     44.12 o 
  -1   7  13     5218.31     5333.47    106.83 o 
   0   7  13     2420.79     2390.76     63.33 o 
   1   7  13     1319.93     1301.34     57.89 o 
   2   7  13       12.38       86.04     22.32 o 
   3   7  13      536.13      554.05     33.88 o 
   4   7  13      417.25      494.17     34.04 o 
   5   7  13     4296.57     4465.28    101.71 o 
   6   7  13     2433.78     2399.06    116.89 o 
   7   7  13     4476.93     4422.13    201.34 o 
   8   7  13       95.66      134.34     32.80 o 
   9   7  13      830.72      786.12     64.75 o 
  10   7  13      535.81      401.83     53.89 o 
 -10   8  13        0.02       35.22     39.66 o 
  -9   8  13        0.00       53.13     28.85 o 
  -8   8  13      360.11      452.36     59.38 o 
  -7   8  13       41.31       83.88     29.85 o 
  -6   8  13     1537.65     1547.26     73.66 o 
  -5   8  13        2.65        4.80     22.12 o 
  -4   8  13       63.35       57.10     25.74 o 
  -3   8  13      188.59      205.89     32.98 o 
  -2   8  13      438.98      351.96     43.80 o 
  -1   8  13      544.13      516.34     33.08 o 
   0   8  13      313.37      332.47     28.92 o 
   1   8  13      225.81      221.96     23.71 o 
   2   8  13    11076.12    11152.72    187.16 o 
   3   8  13      775.11      727.51     38.66 o 
   4   8  13     4744.03     4631.09    104.56 o 
   5   8  13      544.94      535.01     44.67 o 
   6   8  13      223.57      292.00     40.42 o 
   7   8  13      229.27      220.20     37.27 o 
   8   8  13      476.45      438.30     48.79 o 
   9   8  13      469.82      463.59     53.46 o 
  10   8  13       24.86       41.39    102.02 o 
 -10   9  13       38.33       93.00     64.89 o 
  -9   9  13       83.52      156.71     68.64 o 
  -8   9  13       24.64       67.73     29.32 o 
  -7   9  13      104.27      142.01     51.54 o 
  -6   9  13      537.49      595.96     52.57 o 
  -5   9  13      848.74      827.88     57.47 o 
  -4   9  13      170.39      115.38     29.37 o 
  -3   9  13      358.04      350.92     74.26 o 
  -2   9  13       24.30       25.04     16.18 o 
  -1   9  13      234.96      206.87     26.21 o 
   0   9  13     1171.01     1177.70     47.23 o 
   1   9  13        1.98       27.26     16.78 o 
   2   9  13     1428.05     1577.00     56.09 o 
   3   9  13     1261.84     1234.77     48.53 o 
   4   9  13      338.16      446.89     34.30 o 
   5   9  13      378.26      328.86     76.25 o 
   6   9  13      370.88      328.50     41.27 o 
   7   9  13       15.17       66.96     27.66 o 
   8   9  13       34.02       50.83     40.53 o 
   9   9  13       29.31       56.69     49.66 o 
  10   9  13     1579.25     1970.33    106.49 o 
  -9  10  13      155.09      275.24     76.60 o 
  -8  10  13      159.83      175.30     38.44 o 
  -7  10  13       22.27       34.62     27.87 o 
  -6  10  13      152.94      196.24     66.29 o 
  -5  10  13      179.40      204.85     37.22 o 
  -4  10  13      511.48      564.51     49.09 o 
  -3  10  13      438.58      451.91     44.33 o 
  -2  10  13       71.28       47.51     18.37 o 
  -1  10  13      331.76      339.01     30.25 o 
   0  10  13     1664.41     1654.98     56.42 o 
   1  10  13     2380.74     2436.81     66.88 o 
   2  10  13     2133.18     2115.12     91.78 o 
   3  10  13       61.88       69.36     19.82 o 
   4  10  13     3175.73     3272.45    102.25 o 
   5  10  13     2226.37     2292.82     71.33 o 
   6  10  13      777.24      715.77     57.60 o 
   7  10  13      556.03      613.04     57.63 o 
   8  10  13      294.03      253.16     44.74 o 
   9  10  13      390.47      422.49     61.09 o 
  -9  11  13        6.76        0.00     54.35 o 
  -8  11  13        0.25       28.87     40.76 o 
  -7  11  13      276.37      319.77     60.32 o 
  -6  11  13        4.22        2.10     51.54 o 
  -5  11  13       99.93       92.34     31.74 o 
  -4  11  13       75.92      124.17     31.55 o 
  -3  11  13      258.32      244.34     37.01 o 
  -2  11  13      159.66      171.54     25.24 o 
  -1  11  13     3619.88     3352.56     84.23 o 
   0  11  13       43.25       32.96     19.05 o 
   1  11  13      966.67     1048.16     44.83 o 
   2  11  13       99.40       87.30     27.51 o 
   3  11  13       27.78        8.34     18.38 o 
   4  11  13      150.84      182.75     46.61 o 
   5  11  13      436.94      526.97     48.62 o 
   6  11  13      426.98      438.57     48.84 o 
   7  11  13     1831.38     1863.89     89.11 o 
   8  11  13       12.42        7.65     32.22 o 
   9  11  13      517.09      639.78    143.01 o 
  -9  12  13       60.12       73.32     56.92 o 
  -8  12  13       50.61       42.03     51.77 o 
  -7  12  13       12.33        0.00     37.71 o 
  -6  12  13       11.93        0.00     24.87 o 
  -5  12  13      140.75      143.46     34.39 o 
  -4  12  13        0.52        0.00     23.53 o 
  -3  12  13      418.37      433.14     45.94 o 
  -2  12  13     1609.30     1652.99     59.09 o 
  -1  12  13      350.27      312.80     31.91 o 
   0  12  13      587.39      517.29     37.30 o 
   1  12  13       39.89       44.32     19.88 o 
   2  12  13      107.93       76.23     22.50 o 
   3  12  13        7.97        0.00     17.41 o 
   4  12  13      444.09      404.30     43.79 o 
   5  12  13     1473.06     1484.42     59.79 o 
   6  12  13     1156.61     1175.84     68.98 o 
   7  12  13      155.91      239.55     43.81 o 
   8  12  13      791.46      758.20    142.89 o 
   9  12  13       25.84       43.02     50.72 o 
  -9  13  13        0.08       15.93     58.33 o 
  -8  13  13       16.40       76.88     33.12 o 
  -7  13  13       53.97       75.88     33.44 o 
  -6  13  13      106.91      141.89     35.05 o 
  -5  13  13        1.41       23.77     43.92 o 
  -4  13  13      503.14      497.18     50.22 o 
  -3  13  13        1.09        1.19     23.32 o 
  -2  13  13        0.31        0.00     29.80 o 
  -1  13  13     1014.48     1040.44     49.30 o 
   0  13  13      946.69      832.19     45.81 o 
   1  13  13     2462.86     2262.31     68.37 o 
   2  13  13      740.88      782.47     43.35 o 
   3  13  13      961.07      987.75     60.20 o 
   4  13  13      207.64      242.90     31.49 o 
   5  13  13     1623.47     1468.75     59.81 o 
   6  13  13      448.64      400.15     94.87 o 
   7  13  13      710.67      771.53     65.43 o 
   8  13  13        5.17        0.00     33.59 o 
  -8  14  13      107.25      121.24     37.24 o 
  -7  14  13        2.44        1.84     48.14 o 
  -6  14  13      255.94      302.35    100.84 o 
  -5  14  13        6.51       13.35     26.78 o 
  -4  14  13        5.63        0.00     22.70 o 
  -3  14  13       37.44       69.06     29.10 o 
  -2  14  13      160.92      141.39     26.49 o 
  -1  14  13      972.02      974.40     49.65 o 
   0  14  13       14.75        8.89     21.42 o 
   1  14  13      116.68      193.91     28.33 o 
   2  14  13     1811.74     1844.45     63.84 o 
   3  14  13        8.61       35.19     21.36 o 
   4  14  13     1969.97     2057.66     70.53 o 
   5  14  13      400.35      434.44     48.51 o 
   6  14  13       24.90       47.06     29.32 o 
   7  14  13       45.60       64.39     36.89 o 
   8  14  13      199.36      170.67     45.01 o 
  -8  15  13        9.33       13.43     33.39 o 
  -7  15  13      249.96      278.50     44.85 o 
  -6  15  13       61.11       54.72     37.95 o 
  -5  15  13      157.48      137.41     36.00 o 
  -4  15  13       46.53       34.03     27.69 o 
  -3  15  13        8.89       14.49     26.15 o 
  -2  15  13        0.03        0.00     19.63 o 
  -1  15  13      174.95      171.65     28.82 o 
   0  15  13      384.36      345.00     35.83 o 
   1  15  13      697.80      766.28     45.10 o 
   2  15  13      154.06      151.04     28.49 o 
   3  15  13     1987.98     1917.71     67.88 o 
   4  15  13        9.56       33.94     23.25 o 
   5  15  13      712.20      666.18     47.42 o 
   6  15  13        0.82       21.97     30.18 o 
   7  15  13      203.89      172.25     43.69 o 
   8  15  13      218.11      315.41     53.83 o 
  -7  16  13        0.28        8.14     30.36 o 
  -6  16  13       88.99       68.76     34.12 o 
  -5  16  13       50.66       26.22     30.55 o 
  -4  16  13       68.09       65.97     30.89 o 
  -3  16  13        9.67        8.50     26.86 o 
  -2  16  13      231.37      272.30     34.35 o 
  -1  16  13      585.91      578.98     43.15 o 
   0  16  13      147.75      158.58     28.45 o 
   1  16  13      527.72      655.12     55.57 o 
   2  16  13      796.76      898.05     52.47 o 
   3  16  13      108.74      142.33     39.67 o 
   4  16  13      646.58      591.22     45.59 o 
   5  16  13     1885.60     1974.11     90.76 o 
   6  16  13      828.04      821.38     65.74 o 
   7  16  13      350.71      359.95     54.06 o 
  -7  17  13        0.56        0.00     30.63 o 
  -6  17  13       30.47       12.63     30.20 o 
  -5  17  13      120.71      137.30     37.37 o 
  -4  17  13      246.36      252.16     43.35 o 
  -3  17  13      171.86      118.90     40.17 o 
  -2  17  13       22.91       56.86     23.34 o 
  -1  17  13      123.32      201.55     34.70 o 
   0  17  13      237.87      226.22     32.94 o 
   1  17  13        0.51       14.25     52.71 o 
   2  17  13       13.89       15.99     23.41 o 
   3  17  13       12.12       17.12     26.88 o 
   4  17  13       28.38       14.34     25.24 o 
   5  17  13       14.30       45.06     57.27 o 
   6  17  13      386.36      386.87     53.59 o 
   7  17  13      119.82       70.44     38.51 o 
  -6  18  13        2.67       27.39     30.78 o 
  -5  18  13        1.06        0.00     39.35 o 
  -4  18  13       19.73       49.67     33.21 o 
  -3  18  13      137.27      132.91     46.03 o 
  -2  18  13      200.40      267.84     34.72 o 
  -1  18  13        7.19       26.17     22.95 o 
   0  18  13      499.58      538.77     52.45 o 
   1  18  13        1.50       21.99     30.80 o 
   2  18  13        1.38        4.43     23.74 o 
   3  18  13      143.51      179.93     33.45 o 
   4  18  13      129.08      200.20     42.07 o 
   5  18  13      142.72      211.34     45.66 o 
   6  18  13      499.15      444.87     57.70 o 
  -6  19  13       93.09      178.97     54.11 o 
  -5  19  13      100.21      179.59     42.87 o 
  -4  19  13      276.70      314.89     73.09 o 
  -3  19  13       30.21       94.04     35.59 o 
  -2  19  13       47.39       61.30     26.47 o 
  -1  19  13        8.89       39.70     26.92 o 
   0  19  13       24.96       17.16     25.70 o 
   1  19  13      295.90      378.03     51.49 o 
   2  19  13       83.09       72.61     28.91 o 
   3  19  13      480.35      416.55     53.99 o 
   4  19  13        0.24        0.00     27.63 o 
   5  19  13      323.67      349.98     53.53 o 
   6  19  13      415.25      494.50     88.08 o 
  -5  20  13       86.67       87.35     93.11 o 
  -4  20  13       65.31       94.72     33.29 o 
  -3  20  13       51.58       39.16     32.45 o 
  -2  20  13       45.36      118.35     30.00 o 
  -1  20  13       92.94      108.24     59.13 o 
   0  20  13       10.35       16.72     24.30 o 
   1  20  13      364.77      379.46     74.02 o 
   2  20  13        2.80       21.53     28.37 o 
   3  20  13       66.25      191.34     44.27 o 
   4  20  13        0.31       33.77     36.92 o 
   5  20  13      124.23      147.01     45.96 o 
  -4  21  13       24.15       88.79     35.46 o 
  -3  21  13       19.40        0.00     28.68 o 
  -2  21  13      151.19      159.52     46.10 o 
  -1  21  13        8.37       22.89     25.77 o 
   0  21  13       25.75        0.00     30.31 o 
   1  21  13      180.29      206.76     35.22 o 
   2  21  13        0.10       37.25     48.72 o 
   3  21  13      447.60      440.45     56.89 o 
   4  21  13        0.63        0.00     35.72 o 
  -2  22  13      171.82      225.03     35.84 o 
  -1  22  13      141.82      165.05     36.58 o 
   0  22  13       64.93      121.97     33.66 o 
   1  22  13      247.38      299.36     70.16 o 
   2  22  13       41.88       40.29     49.19 o 
 -10   0  14        0.13       24.67     30.19 o 
  -8   0  14     2693.06     2607.52    100.26 o 
  -6   0  14      711.50      932.02     59.15 o 
  -4   0  14      369.98      321.89     37.36 o 
  -2   0  14      899.37      832.64     48.13 o 
   0   0  14     9327.22     9188.12    190.80 o 
   2   0  14     2653.08     2342.94     91.12 o 
   4   0  14      981.78     1083.23     74.73 o 
   6   0  14     1009.25      922.24     78.71 o 
   8   0  14      175.82      215.51     53.64 o 
  10   0  14       32.81       64.65     52.00 o 
 -10   1  14      214.63      280.91     38.84 o 
  -9   1  14       16.07       23.19     18.53 o 
  -8   1  14      244.35      310.99     31.75 o 
  -7   1  14      160.95      197.01     25.17 o 
  -6   1  14       19.19       21.97     16.01 o 
  -5   1  14      644.92      661.76     39.96 o 
  -4   1  14      155.29      169.16     21.79 o 
  -3   1  14      406.27      352.37     26.04 o 
  -2   1  14     2714.89     2753.05     93.50 o 
  -1   1  14      541.37      615.04     34.45 o 
   0   1  14     3768.17     3891.61     64.14 o 
   1   1  14      136.41      178.96     19.71 o 
   2   1  14       26.56       48.19     13.88 o 
   3   1  14      258.16      254.75     25.49 o 
   4   1  14      157.06      195.40     20.39 o 
   5   1  14      355.57      495.57     44.81 o 
   6   1  14      555.48      472.38     45.29 o 
   7   1  14      745.65      868.46    123.45 o 
   8   1  14     3502.86     3042.74    110.56 o 
   9   1  14      141.10      141.82     34.62 o 
  10   1  14     3875.32     3608.67    133.59 o 
 -10   2  14        8.11       57.85     27.49 o 
  -9   2  14       22.41        9.91     19.09 o 
  -8   2  14      171.29      193.50     31.58 o 
  -7   2  14        2.19        0.00     19.63 o 
  -6   2  14      606.04      641.04     41.44 o 
  -5   2  14     2581.77     2570.01     73.45 o 
  -4   2  14      246.12      180.89     26.10 o 
  -3   2  14     2076.32     2050.12     76.55 o 
  -2   2  14      320.58      266.19     43.22 o 
  -1   2  14      852.83      815.30     46.75 o 
   0   2  14     3283.89     3369.11     58.64 o 
   1   2  14     1748.27     1707.32     39.63 o 
   2   2  14     2424.17     2503.53     56.62 o 
   3   2  14     4869.45     4507.64     87.14 o 
   4   2  14        0.66        0.25     14.45 o 
   5   2  14    10828.79    10255.25    225.27 o 
   6   2  14        3.84        0.00     22.96 o 
   7   2  14     1267.95     1228.89     67.15 o 
   8   2  14      133.27      136.63     74.96 o 
   9   2  14        1.12        0.00     19.71 o 
  10   2  14       70.12       54.95     35.61 o 
 -10   3  14       42.94       52.68     28.22 o 
  -9   3  14       49.35       24.85     25.85 o 
  -8   3  14      165.33      128.25     30.00 o 
  -7   3  14        0.11        7.67     21.71 o 
  -6   3  14        8.71       24.81     20.50 o 
  -5   3  14       10.00       13.27     19.53 o 
  -4   3  14      195.92      162.15     31.55 o 
  -3   3  14     4334.68     4048.17    175.57 o 
  -2   3  14      849.23     1008.79     85.15 o 
  -1   3  14     2999.00     2799.90     86.64 o 
   0   3  14     1874.45     1649.74     54.68 o 
   1   3  14       94.91      109.99     14.57 o 
   2   3  14      705.21      786.05     32.42 o 
   3   3  14      576.20      537.99     28.57 o 
   4   3  14      858.78      824.47     39.47 o 
   5   3  14      840.19      935.25     62.08 o 
   6   3  14       99.56       86.34     26.02 o 
   7   3  14     3758.31     3508.48    116.44 o 
   8   3  14        0.16       13.59     40.29 o 
   9   3  14       41.95      125.99     50.01 o 
  10   3  14        0.06        2.88     30.92 o 
 -10   4  14        4.38       22.04     46.97 o 
  -9   4  14       75.86      111.44     27.74 o 
  -8   4  14      145.04      145.85     29.38 o 
  -7   4  14      275.54      393.46     37.40 o 
  -6   4  14       79.35      122.25     26.28 o 
  -5   4  14     1189.43     1177.39     62.17 o 
  -4   4  14      181.80      194.02     33.23 o 
  -3   4  14     1019.06     1129.43     73.55 o 
  -2   4  14     1549.80     1504.78     76.83 o 
  -1   4  14      195.24      235.35     32.38 o 
   0   4  14      272.77      321.94     30.50 o 
   1   4  14      348.37      320.41     22.32 o 
   2   4  14        4.30       14.28     12.48 o 
   3   4  14     1612.23     1679.53     46.81 o 
   4   4  14     1304.35     1405.59     59.66 o 
   5   4  14     5937.32     5244.65    300.90 o 
   6   4  14      543.69      495.98     45.83 o 
   7   4  14     2291.23     2147.91     88.74 o 
   8   4  14      294.71      215.87     37.11 o 
   9   4  14       82.49       47.45     26.24 o 
  10   4  14       47.96       54.08     32.72 o 
 -10   5  14      143.95      132.15     46.60 o 
  -9   5  14        5.90        0.00     42.13 o 
  -8   5  14      162.15      177.59     31.46 o 
  -7   5  14       47.23       74.88     29.98 o 
  -6   5  14      135.79       85.72     33.61 o 
  -5   5  14       64.56       15.79     23.41 o 
  -4   5  14      409.83      417.46     41.22 o 
  -3   5  14      735.27      733.24     50.25 o 
  -2   5  14     5252.13     5458.26    168.43 o 
  -1   5  14     2203.74     2143.84     94.05 o 
   0   5  14     4810.85     4454.96    100.65 o 
   1   5  14      713.02      553.32     46.56 o 
   2   5  14      580.89      574.66     33.66 o 
   3   5  14        9.41        0.00     10.89 o 
   4   5  14       63.21       51.83     18.71 o 
   5   5  14      655.55      590.57     48.03 o 
   6   5  14        5.24       20.63     21.28 o 
   7   5  14       97.15      143.38     31.52 o 
   8   5  14     1664.60     1599.21     79.92 o 
   9   5  14       80.52       21.84     45.09 o 
  10   5  14     2079.67     1978.21    178.50 o 
 -10   6  14       54.27      106.81     43.61 o 
  -9   6  14        7.00       20.93     27.78 o 
  -8   6  14      371.63      429.22     70.16 o 
  -7   6  14        3.80       16.83     27.74 o 
  -6   6  14      649.19      672.50     78.59 o 
  -5   6  14        1.25        0.00     18.97 o 
  -4   6  14      135.88      146.18     31.72 o 
  -3   6  14      756.04      670.46     52.47 o 
  -2   6  14      150.51      143.54     31.14 o 
  -1   6  14       23.55       63.95     26.50 o 
   0   6  14      472.22      486.60     32.01 o 
   1   6  14      269.81      305.13     33.77 o 
   2   6  14     8370.22     8163.68    197.88 o 
   3   6  14      135.92      178.55     24.07 o 
   4   6  14      283.13      285.80     28.65 o 
   5   6  14      700.63      736.92    122.40 o 
   6   6  14      127.62      146.34     44.16 o 
   7   6  14      135.05      152.51     43.92 o 
   8   6  14      140.15      148.95     33.42 o 
   9   6  14      547.91      593.72     91.71 o 
  10   6  14      238.77      295.41     51.71 o 
 -10   7  14        3.22        4.92     54.35 o 
  -9   7  14       86.36      128.36     74.14 o 
  -8   7  14       42.91       62.15     53.29 o 
  -7   7  14        0.90       15.08     26.14 o 
  -6   7  14       77.81       36.71     25.26 o 
  -5   7  14       80.19      187.99     35.30 o 
  -4   7  14      505.92      512.17     46.69 o 
  -3   7  14      861.85      791.18     53.09 o 
  -2   7  14     1582.78     1401.86     66.66 o 
  -1   7  14        5.33        0.00     15.43 o 
   0   7  14     2549.19     2578.53     69.35 o 
   1   7  14     1846.40     1775.09     56.57 o 
   2   7  14      685.01      771.18     39.75 o 
   3   7  14     2767.36     2394.38     80.81 o 
   4   7  14      101.25       81.03     20.64 o 
   5   7  14      609.01      702.28    145.70 o 
   6   7  14      443.63      530.94     82.57 o 
   7   7  14     2283.08     2105.88     90.02 o 
   8   7  14     1314.30     1407.20     78.71 o 
   9   7  14      337.78      334.45     47.79 o 
  -9   8  14      155.99      183.66     42.03 o 
  -8   8  14        8.83       12.42     26.61 o 
  -7   8  14        9.03        0.00     23.66 o 
  -6   8  14        0.10        0.00     23.04 o 
  -5   8  14      450.28      461.20     47.32 o 
  -4   8  14      300.70      282.74     39.68 o 
  -3   8  14       78.20       92.57     28.41 o 
  -2   8  14      289.64      338.15     40.29 o 
  -1   8  14       41.55       58.21     18.72 o 
   0   8  14     1933.34     1886.34     59.38 o 
   1   8  14      148.30      148.37     20.02 o 
   2   8  14       36.32       45.11     17.97 o 
   3   8  14     1340.43     1470.02     54.64 o 
   4   8  14      310.36      424.43     34.25 o 
   5   8  14     6264.92     5914.94    181.84 o 
   6   8  14      385.01      409.99     45.61 o 
   7   8  14     1146.75     1321.90     71.94 o 
   8   8  14      183.26      199.87     41.70 o 
   9   8  14      133.33      101.47     34.71 o 
  -9   9  14        4.21       10.21     31.81 o 
  -8   9  14      145.30      155.86     40.41 o 
  -7   9  14       89.78       87.47     31.78 o 
  -6   9  14      144.51      104.84     33.25 o 
  -5   9  14       70.80       67.58     27.82 o 
  -4   9  14      630.52      730.02     92.41 o 
  -3   9  14      547.58      435.42     82.81 o 
  -2   9  14        8.96        0.00     22.85 o 
  -1   9  14      359.31      336.83     31.02 o 
   0   9  14      246.75      274.01     36.26 o 
   1   9  14       62.01       70.42     16.35 o 
   2   9  14        0.67       13.90     16.23 o 
   3   9  14       36.52       46.46     19.41 o 
   4   9  14      601.96      635.62     40.12 o 
   5   9  14      732.06      786.88     55.51 o 
   6   9  14      598.90      534.79     75.43 o 
   7   9  14     2124.33     2044.88     90.11 o 
   8   9  14       53.86       71.21     42.17 o 
   9   9  14      408.31      330.06     74.96 o 
  -9  10  14        0.69       37.71     56.69 o 
  -8  10  14      244.07      281.89     45.96 o 
  -7  10  14        1.06        0.00     24.62 o 
  -6  10  14      250.60      239.59     40.85 o 
  -5  10  14       16.08       30.60     52.36 o 
  -4  10  14       45.11       89.20     51.89 o 
  -3  10  14      575.09      504.74     48.30 o 
  -2  10  14      329.36      418.37     44.65 o 
  -1  10  14      259.67      261.79     29.07 o 
   0  10  14      101.25      112.83     23.69 o 
   1  10  14     1445.44     1550.56     53.73 o 
   2  10  14      417.05      452.76     33.52 o 
   3  10  14      881.54      909.73     49.22 o 
   4  10  14      985.65      963.82     47.86 o 
   5  10  14     2581.60     2541.52     77.10 o 
   6  10  14      549.19      493.76     51.40 o 
   7  10  14      849.86      891.76     67.99 o 
   8  10  14      427.99      389.51     53.14 o 
   9  10  14      400.46      534.51     67.21 o 
  -9  11  14       72.51       40.76     59.27 o 
  -8  11  14        6.70        0.00     28.84 o 
  -7  11  14       64.89       73.74     34.79 o 
  -6  11  14      518.01      529.94     70.86 o 
  -5  11  14      243.82      265.47     42.36 o 
  -4  11  14      314.40      215.45     38.30 o 
  -3  11  14      218.54      223.35     73.09 o 
  -2  11  14     1076.22      794.71     57.55 o 
  -1  11  14      174.07      197.15     27.13 o 
   0  11  14     1970.10     2030.50     65.37 o 
   1  11  14      657.26      660.90     83.86 o 
   2  11  14      467.64      431.59     34.22 o 
   3  11  14      569.44      615.88     39.52 o 
   4  11  14      166.11      167.42     26.94 o 
   5  11  14      226.87      238.66     32.27 o 
   6  11  14       35.31       79.63     35.25 o 
   7  11  14      103.42      200.89     76.60 o 
   8  11  14      771.54      882.27     74.14 o 
   9  11  14       15.06        0.00     49.90 o 
  -8  12  14      321.65      377.11     50.95 o 
  -7  12  14        7.11        0.00     26.36 o 
  -6  12  14      276.98      214.25     40.29 o 
  -5  12  14      131.98      128.01     35.41 o 
  -4  12  14       40.03       14.95     24.48 o 
  -3  12  14        9.90        2.79     24.62 o 
  -2  12  14        7.10        0.00     21.15 o 
  -1  12  14     2022.03     2000.89     66.37 o 
   0  12  14      425.74      420.81     36.32 o 
   1  12  14      610.98      740.63     53.87 o 
   2  12  14      659.27      637.71     49.45 o 
   3  12  14        3.24       25.14     23.04 o 
   4  12  14      862.19      871.70     47.87 o 
   5  12  14      294.44      324.38     34.92 o 
   6  12  14        5.46        0.00     26.81 o 
   7  12  14      465.18      500.39     57.70 o 
   8  12  14        5.48        0.00     30.97 o 
  -8  13  14        0.51       30.82     31.63 o 
  -7  13  14       80.24      122.56     37.99 o 
  -6  13  14       11.28        0.00     31.62 o 
  -5  13  14      123.80       96.05     36.10 o 
  -4  13  14       25.35      117.10     34.15 o 
  -3  13  14      370.02      358.42     45.16 o 
  -2  13  14       60.84       39.63     29.05 o 
  -1  13  14      367.44      335.12     34.57 o 
   0  13  14      775.57      844.87     47.06 o 
   1  13  14      867.30      756.80     54.49 o 
   2  13  14      604.28      641.09     51.42 o 
   3  13  14      736.08      660.51     43.33 o 
   4  13  14      885.13      965.63     52.19 o 
   5  13  14       55.68       37.66     24.28 o 
   6  13  14     1030.49     1303.86     75.52 o 
   7  13  14      672.36      747.61     91.24 o 
   8  13  14      416.41      510.92     61.49 o 
  -8  14  14       11.12       34.98     60.91 o 
  -7  14  14        6.19        0.00     28.30 o 
  -6  14  14       26.75        0.00     34.79 o 
  -5  14  14       87.75       87.51     33.99 o 
  -4  14  14      185.44      182.22     37.99 o 
  -3  14  14        0.36       81.98     36.66 o 
  -2  14  14      343.05      319.64     44.50 o 
  -1  14  14      177.74      201.29     29.39 o 
   0  14  14        0.18       13.72     20.56 o 
   1  14  14       29.31       20.29     25.19 o 
   2  14  14       12.01       49.29     22.47 o 
   3  14  14      168.31      219.92     31.01 o 
   4  14  14        1.28       19.16     22.90 o 
   5  14  14     1187.80     1209.77    121.16 o 
   6  14  14      798.77      873.65    132.82 o 
   7  14  14      148.46      106.36     40.02 o 
   8  14  14      352.91      379.95     83.63 o 
  -7  15  14       63.86       63.51     36.01 o 
  -6  15  14      108.53      130.19     40.45 o 
  -5  15  14        8.91        2.85     46.38 o 
  -4  15  14       34.33       12.60     27.73 o 
  -3  15  14      498.72      475.39     52.63 o 
  -2  15  14        0.01        0.00     22.54 o 
  -1  15  14       30.94       59.29     29.10 o 
   0  15  14      167.02      171.55     28.82 o 
   1  15  14       12.40       60.56     28.76 o 
   2  15  14      226.08      232.47     31.82 o 
   3  15  14       14.73        0.00     21.88 o 
   4  15  14     1423.65     1314.91     58.52 o 
   5  15  14      155.29      195.48     33.59 o 
   6  15  14      548.99      581.77     89.02 o 
   7  15  14      180.00      161.37     49.78 o 
  -7  16  14       12.78       28.00     34.58 o 
  -6  16  14      116.15      156.24     58.09 o 
  -5  16  14       11.49        7.35     29.69 o 
  -4  16  14       17.60       15.12     31.04 o 
  -3  16  14        8.07        6.74     28.98 o 
  -2  16  14       38.45       37.63     28.53 o 
  -1  16  14      232.71      300.05     36.46 o 
   0  16  14       53.55      119.76     28.71 o 
   1  16  14      543.52      689.05     81.28 o 
   2  16  14      729.33      714.04     47.06 o 
   3  16  14      383.81      416.31     40.68 o 
   4  16  14      127.81      169.09     32.39 o 
   5  16  14      207.11      279.52     46.04 o 
   6  16  14      377.23      402.09     54.22 o 
   7  16  14      248.02      286.02     74.96 o 
  -6  17  14        1.48       64.77     36.78 o 
  -5  17  14        6.03       65.31     34.71 o 
  -4  17  14       20.85       88.04     35.93 o 
  -3  17  14       66.52       41.23     31.63 o 
  -2  17  14      221.54      291.17     35.57 o 
  -1  17  14       13.77       51.52     26.33 o 
   0  17  14      144.56      206.57     34.55 o 
   1  17  14      140.70      165.49     30.44 o 
   2  17  14        1.99       25.32     35.37 o 
   3  17  14      219.74      258.82     36.14 o 
   4  17  14       76.02       51.37     32.67 o 
   5  17  14        7.16        5.18     30.56 o 
   6  17  14       90.98       96.27     37.88 o 
  -5  18  14      154.34      135.30     39.76 o 
  -4  18  14      171.96      163.90     41.81 o 
  -3  18  14        0.25        0.00     38.77 o 
  -2  18  14       98.08      132.41     38.83 o 
  -1  18  14      736.20      654.58     69.77 o 
   0  18  14       25.30       44.07     26.14 o 
   1  18  14      575.20      555.43     45.71 o 
   2  18  14      171.49      242.42     44.60 o 
   3  18  14       74.60       80.39     30.19 o 
   4  18  14       87.39       81.76     37.82 o 
   5  18  14      179.87      158.96     42.11 o 
  -5  19  14       22.60       40.53     43.80 o 
  -4  19  14      202.61      256.40     46.22 o 
  -3  19  14      197.50      172.78     44.04 o 
  -2  19  14       15.43        0.00     27.04 o 
  -1  19  14      107.51      104.37     32.88 o 
   0  19  14        0.04       27.52     27.23 o 
   1  19  14       54.17       80.10     31.08 o 
   2  19  14       55.69       58.79     46.03 o 
   3  19  14       38.49        0.00     26.74 o 
   4  19  14      238.68      214.26     46.01 o 
   5  19  14       45.72       34.90     57.16 o 
  -4  20  14      137.54      231.44     63.95 o 
  -3  20  14        1.50        8.00     32.36 o 
  -2  20  14       98.15      133.85     35.63 o 
  -1  20  14       51.42       85.18     52.58 o 
   0  20  14       17.23        9.81     26.79 o 
   1  20  14       79.36       57.80     28.63 o 
   2  20  14      204.53      209.15     44.24 o 
   3  20  14       10.91       77.71     39.42 o 
   4  20  14       66.59      128.59     44.65 o 
  -2  21  14        1.69        0.00     27.84 o 
  -1  21  14       67.79      116.98     31.27 o 
   0  21  14      100.29      106.97     33.15 o 
   1  21  14       58.11       81.17     31.22 o 
   2  21  14       23.31       66.06     51.77 o 
  -9   0  15       43.69       28.50     28.87 o 
  -7   0  15       30.02        0.00     21.58 o 
  -5   0  15      650.50      626.57     48.73 o 
  -3   0  15      994.76     1007.32     70.86 o 
  -1   0  15      135.45      118.06     38.65 o 
   1   0  15        4.34       43.24     20.61 o 
   3   0  15     8656.64     7872.28    177.30 o 
   5   0  15     7106.30     6995.66    245.26 o 
   7   0  15      158.74      148.28     48.49 o 
   9   0  15      122.72       63.01     41.46 o 
 -10   1  15       22.62       40.89     22.95 o 
  -9   1  15       17.06        4.93     19.22 o 
  -8   1  15       18.30       35.26     20.85 o 
  -7   1  15       46.11       30.79     17.87 o 
  -6   1  15      121.29      178.63     41.32 o 
  -5   1  15      377.97      285.53     27.32 o 
  -4   1  15      192.43      204.50     26.94 o 
  -3   1  15       39.89       32.35     19.67 o 
  -2   1  15       18.00       16.87     17.96 o 
  -1   1  15      363.38      530.25     44.39 o 
   0   1  15     4444.67     4360.59    121.33 o 
   1   1  15     2115.36     2296.93     54.56 o 
   2   1  15      650.40      658.23     30.95 o 
   3   1  15     1799.60     1851.70     51.04 o 
   4   1  15      174.47      194.48     24.89 o 
   5   1  15     1186.15     1172.63     62.70 o 
   6   1  15      154.63      251.98     52.82 o 
   7   1  15      431.14      475.79     49.26 o 
   8   1  15     1346.16     1461.95    167.72 o 
   9   1  15      732.25      613.23     60.29 o 
 -10   2  15        0.27        0.00     24.90 o 
  -9   2  15        8.59       17.38     19.13 o 
  -8   2  15      174.09      139.69     25.05 o 
  -7   2  15        2.93       30.89     18.59 o 
  -6   2  15        2.27       17.54     20.01 o 
  -5   2  15       52.73      112.11     29.44 o 
  -4   2  15     1408.36     1404.44     66.02 o 
  -3   2  15       10.95       17.54     42.05 o 
  -2   2  15       17.55       49.74     19.21 o 
  -1   2  15      410.66      368.76     30.88 o 
   0   2  15     4410.17     4190.09    118.81 o 
   1   2  15      296.37      309.97     23.18 o 
   2   2  15       25.91       24.36     13.81 o 
   3   2  15      881.14     1010.58     38.03 o 
   4   2  15      145.22      166.84     24.20 o 
   5   2  15     1066.43     1009.70     57.95 o 
   6   2  15     2077.79     1948.10    111.39 o 
   7   2  15      163.41      143.62     32.16 o 
   8   2  15      508.00      592.36     72.50 o 
   9   2  15        2.97       46.88     34.67 o 
 -10   3  15      317.87      398.16     45.11 o 
  -9   3  15       40.02       35.94     21.11 o 
  -8   3  15       83.82       65.07     27.66 o 
  -7   3  15      159.61      172.55     51.07 o 
  -6   3  15      212.18      164.69     34.95 o 
  -5   3  15      211.71      251.31     36.60 o 
  -4   3  15        7.21        1.04     20.68 o 
  -3   3  15      330.35      315.76     38.43 o 
  -2   3  15     6687.51     6454.22    164.33 o 
  -1   3  15       12.35        0.00     25.53 o 
   0   3  15     5534.85     5229.41    108.50 o 
   1   3  15       26.21       23.71     13.82 o 
   2   3  15     1749.33     1722.09     48.28 o 
   3   3  15      473.87      477.86     28.80 o 
   4   3  15        0.25        1.24     16.04 o 
   5   3  15       90.15       70.68     26.89 o 
   6   3  15     1787.11     1589.36     75.30 o 
   7   3  15        5.20        0.00     21.13 o 
   8   3  15     2595.50     2130.98     92.61 o 
   9   3  15      115.83      139.63     35.45 o 
  -9   4  15      168.98      256.13     36.51 o 
  -8   4  15       26.39       20.82     27.56 o 
  -7   4  15      600.25      577.26     53.46 o 
  -6   4  15       13.41        8.98     52.82 o 
  -5   4  15      838.25      941.25     59.71 o 
  -4   4  15      250.65      274.07     37.65 o 
  -3   4  15      200.47      162.78     32.00 o 
  -2   4  15      124.41      219.38     33.71 o 
  -1   4  15       18.04       10.48     22.48 o 
   0   4  15       12.01       58.31     19.69 o 
   1   4  15       75.71       87.39     16.92 o 
   2   4  15     2132.34     2124.91     60.35 o 
   3   4  15     2945.81     2992.10     66.35 o 
   4   4  15     1052.10     1005.89     44.95 o 
   5   4  15     2012.24     2016.37     81.26 o 
   6   4  15     1183.16     1079.47     63.62 o 
   7   4  15        8.78        0.00     21.88 o 
   8   4  15      790.90      781.04    114.08 o 
   9   4  15      126.03      123.25     35.16 o 
  -9   5  15       61.23       80.17     36.54 o 
  -8   5  15       25.22       66.63     44.27 o 
  -7   5  15        1.99        0.00     41.23 o 
  -6   5  15      131.64      108.04     31.40 o 
  -5   5  15      180.52      186.70     34.36 o 
  -4   5  15        4.62        7.79     23.12 o 
  -3   5  15     1821.15     1814.51    124.39 o 
  -2   5  15     1228.30     1157.87     61.83 o 
  -1   5  15        0.20        0.00     21.64 o 
   0   5  15     1780.05     1796.04     65.49 o 
   1   5  15     1057.10     1092.90     69.32 o 
   2   5  15     1604.97     1728.76     56.44 o 
   3   5  15      730.78      824.01     36.22 o 
   4   5  15      350.27      290.19     28.84 o 
   5   5  15     1486.92     1408.31     69.10 o 
   6   5  15      513.19      486.32     48.03 o 
   7   5  15      902.48      740.79     59.13 o 
   8   5  15      314.50      211.14     38.59 o 
   9   5  15      378.76      324.74     47.50 o 
  -9   6  15        4.47       38.42     33.75 o 
  -8   6  15      154.41      193.36     41.80 o 
  -7   6  15      646.43      610.02     55.83 o 
  -6   6  15        5.38        0.00     25.30 o 
  -5   6  15     1360.83     1362.55     69.87 o 
  -4   6  15        6.80        0.00     20.37 o 
  -3   6  15      281.52      315.85     40.15 o 
  -2   6  15       46.35       42.43     61.73 o 
  -1   6  15       19.62       15.21     24.36 o 
   0   6  15      218.17      287.63     27.57 o 
   1   6  15     1108.81     1101.25     46.54 o 
   2   6  15      573.63      634.16     37.26 o 
   3   6  15     5768.60     5605.19    124.72 o 
   4   6  15        7.62       27.08     17.76 o 
   5   6  15     4058.55     3805.27    120.64 o 
   6   6  15      298.07      348.46     62.90 o 
   7   6  15      564.27      525.33     52.52 o 
   8   6  15       29.97       62.99     28.54 o 
   9   6  15       15.10       36.80     30.17 o 
  -9   7  15        5.55        0.00     67.58 o 
  -8   7  15       53.95       50.29     30.87 o 
  -7   7  15      119.65      108.66     34.42 o 
  -6   7  15       37.55       36.20     26.30 o 
  -5   7  15      133.44       89.74     31.78 o 
  -4   7  15        3.03       37.64     23.66 o 
  -3   7  15        6.65       40.11     24.76 o 
  -2   7  15     1212.11     1169.07     63.69 o 
  -1   7  15        0.75       10.84     22.94 o 
   0   7  15      303.23      241.07     27.71 o 
   1   7  15      321.17      363.18     54.81 o 
   2   7  15      107.25       99.29     43.63 o 
   3   7  15      342.66      383.01     32.23 o 
   4   7  15      313.63      312.60     32.11 o 
   5   7  15      467.07      467.36     46.91 o 
   6   7  15      108.36      206.77     48.02 o 
   7   7  15       30.58       43.49     25.14 o 
   8   7  15      848.61      902.05     69.46 o 
   9   7  15      424.90      457.12     55.54 o 
  -9   8  15        2.73       33.12     32.74 o 
  -8   8  15      179.50      165.22     39.37 o 
  -7   8  15        0.36        0.00     23.42 o 
  -6   8  15        7.79        0.00     22.97 o 
  -5   8  15      196.89      204.16     55.40 o 
  -4   8  15      255.25      216.88     36.83 o 
  -3   8  15     1118.51      995.84     59.59 o 
  -2   8  15      143.11      166.12     39.00 o 
  -1   8  15      355.04      422.03     43.39 o 
   0   8  15      838.87      867.90     67.41 o 
   1   8  15      837.01      809.19     42.19 o 
   2   8  15      390.98      364.48     30.64 o 
   3   8  15      292.22      215.07     40.76 o 
   4   8  15      483.33      459.72     36.18 o 
   5   8  15      933.67      867.14     89.25 o 
   6   8  15     1956.24     1689.45     78.45 o 
   7   8  15      371.79      418.70     47.85 o 
   8   8  15      496.05      479.95     53.66 o 
   9   8  15      389.01      327.98     50.25 o 
  -9   9  15      101.38       93.38     39.68 o 
  -8   9  15       49.89       89.66     37.42 o 
  -7   9  15        8.72       54.37     32.47 o 
  -6   9  15       47.25       39.58     36.19 o 
  -5   9  15       68.07       18.90     26.63 o 
  -4   9  15      172.42      232.02     38.35 o 
  -3   9  15      705.69      734.24     55.53 o 
  -2   9  15     1884.08     1676.77     76.69 o 
  -1   9  15        2.33       20.92     25.21 o 
   0   9  15     1384.81     1427.34     54.07 o 
   1   9  15      180.82      144.89     24.51 o 
   2   9  15      352.60      381.79     32.44 o 
   3   9  15      109.16       94.47     21.96 o 
   4   9  15       48.52       49.91     21.98 o 
   5   9  15      322.32      461.71     67.46 o 
   6   9  15      725.88      808.63     88.55 o 
   7   9  15      154.33      158.35     53.88 o 
   8   9  15     1186.29     1324.22    110.80 o 
  -8  10  15       58.61      117.83     37.81 o 
  -7  10  15      260.40      291.39     46.43 o 
  -6  10  15        6.15       32.32     33.61 o 
  -5  10  15      155.40      174.24     46.15 o 
  -4  10  15       40.58       21.28     25.28 o 
  -3  10  15      237.68      234.67     38.23 o 
  -2  10  15       78.24       50.01     40.88 o 
  -1  10  15     2056.86     1867.65     81.38 o 
   0  10  15      266.35      219.68     28.13 o 
   1  10  15       18.30       45.80     20.17 o 
   2  10  15      187.52      185.37     25.63 o 
   3  10  15     1492.04     1520.21     93.88 o 
   4  10  15      134.20      180.05     28.30 o 
   5  10  15     1258.74     1185.29     68.05 o 
   6  10  15      438.02      415.47     50.99 o 
   7  10  15      289.65      313.84     50.22 o 
   8  10  15      114.48       98.26     38.71 o 
  -8  11  15      101.87       92.10     39.28 o 
  -7  11  15        1.53        0.00     27.66 o 
  -6  11  15       76.61       88.49     33.87 o 
  -5  11  15      464.13      575.17     55.95 o 
  -4  11  15      470.56      572.40     54.09 o 
  -3  11  15      777.61      902.74    114.90 o 
  -2  11  15        2.40        0.00     25.81 o 
  -1  11  15      322.78      308.78     43.65 o 
   0  11  15      132.03      185.83     27.94 o 
   1  11  15     1026.10     1074.88     49.93 o 
   2  11  15      832.11      748.64     42.91 o 
   3  11  15      657.60      647.12     41.64 o 
   4  11  15     1557.72     1599.18     61.40 o 
   5  11  15      127.16      186.65     30.92 o 
   6  11  15      452.55      525.04     56.07 o 
   7  11  15      159.15      165.79     81.05 o 
   8  11  15        2.56        0.00     34.39 o 
  -8  12  15       37.24       47.52     32.07 o 
  -7  12  15      236.58      237.05     53.53 o 
  -6  12  15        1.17       59.79     29.90 o 
  -5  12  15      192.01      214.57     40.70 o 
  -4  12  15      176.56      240.04     42.21 o 
  -3  12  15       23.95       51.07     27.38 o 
  -2  12  15      122.76       89.54     31.57 o 
  -1  12  15      135.44      137.67     34.97 o 
   0  12  15      273.22      328.18     42.07 o 
   1  12  15      243.74      286.90     32.90 o 
   2  12  15      458.83      506.22     49.10 o 
   3  12  15     1083.95      998.31     49.62 o 
   4  12  15        7.11       40.37     23.67 o 
   5  12  15     1939.93     1987.00     71.50 o 
   6  12  15      370.19      370.99     49.84 o 
   7  12  15      121.29      103.15     39.27 o 
   8  12  15       29.87        3.98     54.81 o 
  -7  13  15       35.73       78.55     34.49 o 
  -6  13  15      190.22      229.68     43.79 o 
  -5  13  15       36.67       25.75     28.42 o 
  -4  13  15       20.82       62.43     33.66 o 
  -3  13  15      194.09      111.72     35.51 o 
  -2  13  15      220.05      198.82     39.48 o 
  -1  13  15      172.72      173.14     51.54 o 
   0  13  15      612.13      656.98     43.57 o 
   1  13  15       60.91       83.76     24.59 o 
   2  13  15      155.93      194.48     35.96 o 
   3  13  15      115.35      172.96     28.58 o 
   4  13  15     1088.23     1084.74     76.54 o 
   5  13  15      224.17      287.01     36.20 o 
   6  13  15       32.15       35.99     34.02 o 
   7  13  15      126.68      161.35     73.32 o 
  -7  14  15       34.34       75.67     37.41 o 
  -6  14  15       26.24        0.00     30.69 o 
  -5  14  15        3.55       31.99     32.49 o 
  -4  14  15       12.76       11.26     49.54 o 
  -3  14  15      227.97      268.94     54.11 o 
  -2  14  15        1.93        0.00     23.39 o 
  -1  14  15      430.84      535.18     41.94 o 
   0  14  15      577.39      645.94     44.56 o 
   1  14  15      248.44      295.82     47.97 o 
   2  14  15      283.19      312.00     59.73 o 
   3  14  15       53.16       70.89     25.22 o 
   4  14  15      129.27       91.88     27.81 o 
   5  14  15      167.01      165.21     32.10 o 
   6  14  15     1149.22     1222.23     84.45 o 
   7  14  15      531.12      636.56     76.95 o 
  -6  15  15       40.23       58.81     35.64 o 
  -5  15  15       56.25       62.52     34.10 o 
  -4  15  15      147.02      137.52     37.58 o 
  -3  15  15       45.14       16.18     30.38 o 
  -2  15  15      619.04      605.70     57.95 o 
  -1  15  15       12.58       45.76     24.49 o 
   0  15  15      339.91      352.54     37.99 o 
   1  15  15      381.36      335.50     36.73 o 
   2  15  15       91.71      117.13     35.03 o 
   3  15  15       25.56       15.79     27.42 o 
   4  15  15      259.20      278.27     35.00 o 
   5  15  15      558.15      522.28     80.04 o 
   6  15  15      157.05      167.38     47.79 o 
  -6  16  15        0.42       40.92     37.13 o 
  -5  16  15       19.90        1.57     37.83 o 
  -4  16  15      119.95      102.18     49.78 o 
  -3  16  15       36.81        0.00     28.37 o 
  -2  16  15      100.47       41.49     31.53 o 
  -1  16  15      290.99      335.94     39.12 o 
   0  16  15        3.41       14.45     23.04 o 
   1  16  15        8.81        0.00     21.42 o 
   2  16  15        2.32        0.00     27.97 o 
   3  16  15       90.54      107.06     29.66 o 
   4  16  15       63.78      102.40     30.53 o 
   5  16  15       59.30       53.26     28.84 o 
   6  16  15        4.19       24.43     34.89 o 
  -5  17  15       78.71      112.40     41.46 o 
  -4  17  15      170.54      276.32     49.58 o 
  -3  17  15      100.07      132.53     37.65 o 
  -2  17  15        1.11       39.47     30.56 o 
  -1  17  15        1.98       33.93     26.47 o 
   0  17  15       28.22        9.33     23.07 o 
   1  17  15       80.45       46.25     26.99 o 
   2  17  15      405.64      529.83     56.37 o 
   3  17  15       48.75       46.31     31.34 o 
   4  17  15     1126.67     1093.94     61.14 o 
   5  17  15       82.83      108.77     65.59 o 
  -4  18  15      104.18      131.29     39.59 o 
  -3  18  15       43.75       43.14     34.24 o 
  -2  18  15       20.54       14.29     31.52 o 
  -1  18  15       81.90      134.55     34.60 o 
   0  18  15       29.80       42.84     26.59 o 
   1  18  15      194.90      245.33     35.90 o 
   2  18  15      474.65      516.27     85.62 o 
   3  18  15      128.90      174.15     42.55 o 
   4  18  15      134.04      183.01     41.48 o 
  -3  19  15        0.92       40.00     36.89 o 
  -2  19  15      104.33      161.54     42.38 o 
  -1  19  15        0.55       65.48     28.95 o 
   0  19  15       67.83       87.25     48.50 o 
   1  19  15       15.85       28.79     27.66 o 
   2  19  15        2.20       48.45     34.55 o 
   3  19  15       31.07       50.88     34.67 o 
  -1  20  15      359.69      388.88     57.04 o 
   0  20  15       36.10       55.23     40.63 o 
   1  20  15      185.55      219.32     37.62 o 
   2  20  15        2.64        0.00     33.14 o 
  -8   0  16       39.14       11.91     41.58 o 
  -6   0  16       24.26        0.00     37.36 o 
  -4   0  16      978.95     1087.16     85.74 o 
  -2   0  16      144.90      204.03     48.49 o 
   0   0  16     1544.80     1227.71     88.08 o 
   2   0  16     4700.47     4536.14    198.18 o 
   4   0  16     6321.02     6014.15    218.32 o 
   6   0  16     5762.67     5782.24    226.52 o 
   8   0  16      530.84      490.52     77.77 o 
  -9   1  16        5.37       19.34     22.07 o 
  -8   1  16       35.52       11.02     20.45 o 
  -7   1  16       38.76       22.90     19.91 o 
  -6   1  16      158.04      137.09     26.45 o 
  -5   1  16        9.17        1.39     17.28 o 
  -4   1  16      406.09      366.88     34.22 o 
  -3   1  16       47.33       30.50     22.66 o 
  -2   1  16     1265.93     1208.26     63.43 o 
  -1   1  16      559.01      558.95     47.54 o 
   0   1  16     2015.68     1859.35     77.18 o 
   1   1  16      691.32      653.38     84.10 o 
   2   1  16      743.93      699.35     41.01 o 
   3   1  16       57.09       49.07     27.76 o 
   4   1  16      270.54      303.69     49.31 o 
   5   1  16      172.98      166.15     32.22 o 
   6   1  16     1320.71     1293.24     83.63 o 
   7   1  16      129.65       94.91     30.72 o 
   8   1  16     1818.81     1667.06     83.94 o 
   9   1  16      703.85      693.01     96.51 o 
  -9   2  16      636.54      631.12     42.51 o 
  -8   2  16       49.08       43.35     23.78 o 
  -7   2  16      548.38      554.53     55.70 o 
  -6   2  16       33.35       53.45     29.16 o 
  -5   2  16      258.55      287.92     31.70 o 
  -4   2  16       59.07       23.43     28.49 o 
  -3   2  16      219.43      214.24     36.35 o 
  -2   2  16       23.60        4.79     19.80 o 
  -1   2  16        5.34       13.28     31.62 o 
   0   2  16      964.36      946.19     57.29 o 
   1   2  16      375.01      395.33     31.82 o 
   2   2  16      234.89      241.94     23.97 o 
   3   2  16     4423.61     4016.23     80.91 o 
   4   2  16     2693.59     2683.27     93.25 o 
   5   2  16     1000.08      908.19     58.30 o 
   6   2  16     1131.70     1077.73     74.73 o 
   7   2  16      250.19      231.16     39.83 o 
   8   2  16      224.36      183.07     38.50 o 
   9   2  16      158.34      210.58     43.23 o 
  -9   3  16        0.37       15.70     24.51 o 
  -8   3  16        2.57       39.42     24.20 o 
  -7   3  16        7.96       20.60     27.31 o 
  -6   3  16       68.20       88.76     61.26 o 
  -5   3  16      208.69      176.11     35.23 o 
  -4   3  16      239.15      176.37     34.08 o 
  -3   3  16       12.19        0.00     22.83 o 
  -2   3  16        0.19       10.39     34.08 o 
  -1   3  16     1679.13     1718.45     75.20 o 
   0   3  16      219.36      258.74     37.08 o 
   1   3  16     2785.41     2747.80     74.31 o 
   2   3  16     1429.14     1343.79     44.08 o 
   3   3  16      746.18      734.57     35.31 o 
   4   3  16      431.37      383.42     40.46 o 
   5   3  16      113.64      102.78     41.11 o 
   6   3  16      100.87      134.34     32.07 o 
   7   3  16      327.19      420.55     47.27 o 
   8   3  16       16.07        0.00     23.92 o 
   9   3  16     2705.76     2339.44    105.26 o 
  -9   4  16      388.72      297.00     38.21 o 
  -8   4  16       52.11       60.26     31.67 o 
  -7   4  16      515.23      558.80     55.16 o 
  -6   4  16       30.89       30.60     26.98 o 
  -5   4  16      188.26      154.09     33.57 o 
  -4   4  16      650.62      644.78     55.52 o 
  -3   4  16       81.51       34.49     26.79 o 
  -2   4  16        0.04       38.99     24.41 o 
  -1   4  16      185.83      289.29     38.22 o 
   0   4  16     1355.97     1258.86     93.23 o 
   1   4  16     1019.59     1027.47     46.13 o 
   2   4  16      948.58      982.06     38.72 o 
   3   4  16     3017.03     3158.24     70.65 o 
   4   4  16     1984.55     1925.60    117.59 o 
   5   4  16      763.36      694.01     52.82 o 
   6   4  16     1615.87     1500.07     74.35 o 
   7   4  16       50.97       77.15     27.25 o 
   8   4  16       96.02       85.30     33.19 o 
   9   4  16       13.03       48.80     33.71 o 
  -9   5  16        8.22       51.53     77.54 o 
  -8   5  16       87.70       99.34     34.48 o
[truncated: 45,352 more chars]
